# Supplementary material for: Instrument for Real-Time Digital Nucleic Acid Amplification on Custom Microfluidic Devices
Source: PLoS One. 2016 Oct 19;11(10):e0163060. doi: 10.1371/journal.pone.0163060 (PMC5070811; doi:10.1371/journal.pone.0163060)
Supplement: S3 File — The raw data used to make all of the figures in the manuscript. (XLSX) [file pone.0163060.s003.xlsx]

## Sheet: S3 COVER PAGE
S3. Raw Data. The raw data used to make all of the figures in the manuscript.

## Sheet: Figure 1A
Cycler	TC 1
12	11.884
12.5	12.398
13	12.88
13.5	13.398
14	13.88
14.5	14.43
15	14.926
15.5	15.407
16	15.914
16.5	16.409
17	16.922
17.5	17.461
18	17.965
18.5	18.481
19	18.986
19.5	19.501
20	20.004
20.5	20.514
21	21.026
21.5	21.518
22	22.006
22.5	22.506
23	23.002
23.5	23.498
24	23.982
24.5	24.534
25	25.02
25.5	25.52
26	26.039
26.5	26.543
27	27.049
27.5	27.551
28	28.054
28.5	28.548
29	29.012
29.5	29.534
30	30.032
30.5	30.514
31	31.059
31.5	31.533
32	32.06
32.5	32.62
33	33.134
33.5	33.645
34	34.171
34.5	34.659
35	35.144
35.5	35.682
36	36.174
36.5	36.655
37	37.176
37.5	37.668
38	38.184
38.5	38.692
39	39.242
39.5	39.739
40	40.233
40.5	40.737
41	41.233
41.5	41.734
42	42.245
42.5	42.789
43	43.284
43.5	43.784
44	44.274
44.5	44.825
45	45.31
45.5	45.829
46	46.35
46.5	46.868
47	47.413
47.5	47.911
48	48.37
48.5	48.9
49	49.422
49.5	49.937
50	50.449
50.5	50.932
51	51.497
51.5	51.987
52	52.506
52.5	53.001
53	53.557
53.5	54.041
54	54.543
54.5	55.049
55	55.587
55.5	56.08
56	56.622
56.5	57.109
57	57.636
57.5	58.158
58	58.644
58.5	59.23
59	59.753
59.5	60.267
60	60.748
60.5	61.297
61	61.81
61.5	62.332
62	62.807
62.5	63.368
63	63.893
63.5	64.426
64	64.92
64.5	65.411
65	65.937
65.5	66.489
66	67.04
66.5	67.52
67	68.066
67.5	68.563
68	69.091
68.5	69.588
69	70.145
69.5	70.667
70	71.164
70.5	71.687
71	72.196
71.5	72.756
72	73.23
72.5	73.776
73	74.332
73.5	74.816
74	75.337
74.5	75.879
75	76.426
75.5	76.93
76	77.479
76.5	77.983
77	78.551
77.5	79.082
78	79.576
78.5	80.124
79	80.648
79.5	81.153
80	81.694
80.5	82.22
81	82.788
81.5	83.311
82	83.822
82.5	84.328
83	84.903
83.5	85.393
84	85.931
84.5	86.48
85	86.986
85.5	87.545
86	88.052
86.5	88.569
87	89.137
87.5	89.693
88	90.251
88.5	90.791
89	91.282
89.5	91.863
90	92.349
90.5	92.931
91	93.439
91.5	93.984
92	94.55
92.5	95.047
93	95.639
93.5	96.223
94	96.653
94.5	97.174
95	97.755
95.5	98.391
96	98.91
96.5	99.343
97	99.909
97.5	100.406
98	100.983

## Sheet: Figure 1B
Cycler	TC 1
12	11.973
12.5	12.479
13	12.995
13.5	13.484
14	13.993
14.5	14.535
15	15.023
15.5	15.496
16	15.998
16.5	16.511
17	17.013
17.5	17.442
18	17.945
18.5	18.459
19	18.968
19.5	19.481
20	19.982
20.5	20.517
21	20.981
21.5	21.527
22	22.024
22.5	22.531
23	23.049
23.5	23.511
24	24.028
24.5	24.517
25	24.998
25.5	25.521
26	26.051
26.5	26.529
27	27.044
27.5	27.566
28	27.913
28.5	28.412
29	28.913
29.5	29.41
30	29.905
30.5	30.453
31	30.961
31.5	31.458
32	31.961
32.5	32.48
33	32.985
33.5	33.521
34	34.037
34.5	34.536
35	35.051
35.5	35.549
36	36.064
36.5	36.46
37	37.008
37.5	37.485
38	38.01
38.5	38.512
39	38.998
39.5	39.473
40	40.048
40.5	40.521
41	41.023
41.5	41.546
42	41.954
42.5	42.457
43	43.003
43.5	43.503
44	44.021
44.5	44.519
45	45.04
45.5	45.551
46	46.012
46.5	46.462
47	46.975
47.5	47.496
48	47.994
48.5	48.473
49	48.994
49.5	49.553
50	50.051
50.5	50.456
51	50.935
51.5	51.493
52	52.022
52.5	52.51
53	53.018
53.5	53.547
54	54.079
54.5	54.459
55	54.987
55.5	55.501
56	56.007
56.5	56.534
57	57.048
57.5	57.471
58	57.954
58.5	58.477
59	58.999
59.5	59.519
60	60.04
60.5	60.436
61	60.957
61.5	61.528
62	61.999
62.5	62.528
63	63.042
63.5	63.484
64	64.01
64.5	64.525
65	65.077
65.5	65.561
66	65.988
66.5	66.477
67	67.03
67.5	67.519
68	68.063
68.5	68.506
69	69.009
69.5	69.534
70	70.047
70.5	70.629
71	71.004
71.5	71.52
72	72.043
72.5	72.592
73	72.984
73.5	73.489
74	74.03
74.5	74.597
75	75.076
75.5	75.493
76	76.034
76.5	76.536
77	77.042
77.5	77.458
78	77.999
78.5	78.546
79	79.061
79.5	79.457
80	80.01
80.5	80.535
81	80.984
81.5	81.507
82	82.018
82.5	82.545
83	82.962
83.5	83.492
84	84.02
84.5	84.468
85	85.004
85.5	85.523
86	85.939
86.5	86.525
87	87.068
87.5	87.591
88	87.961
88.5	88.491
89	89.135
89.5	89.523
90	90.079
90.5	90.653
91	91.083
91.5	91.617
92	92.076
92.5	92.475
93	93.059
93.5	93.464
94	94.019
94.5	94.511
95	94.939
95.5	95.491
96	96.087
96.5	96.494
97	97.029
97.5	97.569
98	98.027

## Sheet: Figure 1C
T (degC)	Device Temp
12	12.0299
12.5	12.5281
13	13.0262
13.5	13.5243
14	14.0225
14.5	14.5206
15	15.0187
15.5	15.5168
16	16.015
16.5	16.5131
17	17.0112
17.5	17.5094
18	18.0075
18.5	18.5056
19	19.0037
19.5	19.5019
20	20
20.5	20.4981
21	20.9963
21.5	21.4944
22	21.9925
22.5	22.4906
23	22.9888
23.5	23.4869
24	23.985
24.5	24.4832
25	24.9813
25.5	25.4794
26	25.9775
26.5	26.4757
27	26.9738
27.5	27.4719
28	27.9701
28.5	28.4682
29	28.9663
29.5	29.4644
30	29.9626
30.5	30.4607
31	30.9588
31.5	31.457
32	31.9551
32.5	32.4532
33	32.9514
33.5	33.4495
34	33.9476
34.5	34.4457
35	34.9439
35.5	35.442
36	35.9401
36.5	36.4383
37	36.9364
37.5	37.4345
38	37.9326
38.5	38.4308
39	38.9289
39.5	39.427
40	39.9252
40.5	40.4233
41	40.9214
41.5	41.4195
42	41.9177
42.5	42.4158
43	42.9139
43.5	43.4121
44	43.9102
44.5	44.4083
45	44.9064
45.5	45.4046
46	45.9027
46.5	46.4008
47	46.899
47.5	47.3971
48	47.8952
48.5	48.3933
49	48.8915
49.5	49.3896
50	49.8877
50.5	50.3859
51	50.884
51.5	51.3821
52	51.8803
52.5	52.3784
53	52.8765
53.5	53.3746
54	53.8728
54.5	54.3709
55	54.869
55.5	55.3672
56	55.8653
56.5	56.3634
57	56.8615
57.5	57.3597
58	57.8578
58.5	58.3559
59	58.8541
59.5	59.3522
60	59.8503
60.5	60.3484
61	60.8466
61.5	61.3447
62	61.8428
62.5	62.341
63	62.8391
63.5	63.3372
64	63.8353
64.5	64.3335
65	64.8316
65.5	65.3297
66	65.8279
66.5	66.326
67	66.8241
67.5	67.3222
68	67.8204
68.5	68.3185
69	68.8166
69.5	69.3148
70	69.8129
70.5	70.311
71	70.8091
71.5	71.3073
72	71.8054
72.5	72.3035
73	72.8017
73.5	73.2998
74	73.7979
74.5	74.2961
75	74.7942
75.5	75.2923
76	75.7904
76.5	76.2886
77	76.7867
77.5	77.2848
78	77.783
78.5	78.2811
79	78.7792
79.5	79.2773
80	79.7755
80.5	80.2736
81	80.7717
81.5	81.2699
82	81.768
82.5	82.2661
83	82.7642
83.5	83.2624
84	83.7605
84.5	84.2586
85	84.7568
85.5	85.2549
86	85.753
86.5	86.2511
87	86.7493
87.5	87.2474
88	87.7455
88.5	88.2437
89	88.7418
89.5	89.2399
90	89.738
90.5	90.2362
91	90.7343
91.5	91.2324
92	91.7306
92.5	92.2287
93	92.7268
93.5	93.2249
94	93.7231
94.5	94.2212
95	94.7193
95.5	95.2175
96	95.7156
96.5	96.2137
97	96.7119
97.5	97.21
98	97.7081

## Sheet: Figure 3A
Gray Value	Frequency
0	0
1	0
2	0
3	0
4	0
5	0
6	0
7	0
8	0
9	0
10	0
11	0
12	0
13	0
14	0
15	0
16	0
17	0
18	0
19	0
20	0
21	0
22	0
23	0
24	0
25	0
26	0
27	0
28	0
29	0
30	0
31	0
32	0
33	0
34	0
35	0
36	0
37	0
38	0
39	0
40	0
41	0
42	0
43	0
44	0
45	0
46	0
47	0
48	0
49	0
50	0
51	0
52	0
53	0
54	0
55	0
56	0
57	0
58	0
59	0
60	0
61	0
62	0
63	0
64	0
65	0
66	0
67	0
68	0
69	0
70	0
71	0
72	0
73	0
74	0
75	0
76	0
77	0
78	0
79	0
80	0
81	0
82	0
83	0
84	0
85	0
86	0
87	0
88	0
89	0
90	0
91	0
92	0
93	0
94	0
95	0
96	0
97	0
98	0
99	0
100	0
101	0
102	0
103	0
104	0
105	0
106	0
107	0
108	0
109	0
110	0
111	0
112	0
113	0
114	0
115	0
116	0
117	0
118	0
119	0
120	0
121	0
122	0
123	0
124	0
125	0
126	0
127	0
128	0
129	0
130	0
131	0
132	0
133	0
134	0
135	0
136	0
137	0
138	0
139	0
140	0
141	0
142	0
143	0
144	0
145	0
146	0
147	0
148	0
149	0
150	0
151	0
152	0
153	0
154	0
155	0
156	0
157	0
158	0
159	0
160	0
161	0
162	0
163	0
164	0
165	0
166	0
167	0
168	0
169	0
170	0
171	0
172	0
173	0
174	0
175	0
176	0
177	0
178	0
179	0
180	0
181	0
182	0
183	0
184	0
185	0
186	0
187	0
188	0
189	0
190	0
191	0
192	0
193	0
194	0
195	0
196	0
197	0
198	0
199	0
200	0
201	0
202	0
203	0
204	0
205	0
206	0
207	0
208	0
209	0
210	0
211	0
212	0
213	0
214	0
215	0
216	0
217	0
218	0
219	0
220	0
221	0
222	0
223	0
224	0
225	0
226	0
227	0
228	0
229	0
230	0
231	0
232	0
233	0
234	0
235	0
236	0
237	0
238	0
239	0
240	0
241	0
242	0
243	0
244	0
245	0
246	0
247	0
248	0
249	0
250	0
251	0
252	0
253	0
254	0
255	0
256	0
257	0
258	0
259	0
260	0
261	0
262	0
263	0
264	0
265	0
266	0
267	0
268	0
269	0
270	0
271	0
272	0
273	0
274	0
275	0
276	0
277	0
278	0
279	0
280	0
281	0
282	0
283	0
284	0
285	0
286	0
287	0
288	0
289	0
290	0
291	0
292	0
293	0
294	0
295	0
296	0
297	0
298	0
299	0
300	0
301	0
302	0
303	0
304	0
305	0
306	0
307	0
308	0
309	0
310	0
311	0
312	0
313	0
314	0
315	0
316	0
317	0
318	0
319	0
320	0
321	0
322	0
323	0
324	0
325	0
326	0
327	0
328	0
329	0
330	0
331	0
332	0
333	0
334	0
335	0
336	0
337	0
338	0
339	0
340	0
341	0
342	0
343	0
344	0
345	0
346	0
347	0
348	0
349	0
350	0
351	0
352	0
353	0
354	0
355	0
356	0
357	0
358	0
359	0
360	0
361	0
362	0
363	0
364	0
365	0
366	0
367	0
368	0
369	0
370	0
371	0
372	0
373	0
374	0
375	0
376	0
377	0
378	0
379	0
380	0
381	0
382	0
383	0
384	0
385	0
386	0
387	0
388	0
389	0
390	0
391	0
392	0
393	0
394	0
395	0
396	0
397	0
398	0
399	0
400	0
401	0
402	0
403	0
404	0
405	0
406	0
407	0
408	0
409	0
410	0
411	0
412	0
413	0
414	0
415	0
416	0
417	0
418	0
419	0
420	0
421	0
422	0
423	0
424	0
425	0
426	0
427	0
428	0
429	0
430	0
431	0
432	0
433	0
434	0
435	0
436	0
437	0
438	0
439	0
440	0
441	0
442	0
443	0
444	0
445	0
446	0
447	0
448	0
449	0
450	0
451	0
452	0
453	0
454	0
455	0
456	0
457	0
458	0
459	0
460	0
461	0
462	0
463	0
464	0
465	0
466	0
467	0
468	0
469	0
470	0
471	0
472	0
473	0
474	0
475	0
476	0
477	0
478	0
479	0
480	0
481	0
482	0
483	0
484	0
485	0
486	0
487	0
488	0
489	0
490	0
491	0
492	0
493	0
494	0
495	0
496	0
497	0
498	0
499	0
500	0
501	0
502	0
503	0
504	0
505	0
506	0
507	0
508	0
509	0
510	0
511	0
512	0
513	0
514	0
515	0
516	0
517	0
518	0
519	0
520	0
521	0
522	0
523	0
524	0
525	0
526	0
527	0
528	0
529	0
530	0
531	0
532	0
533	0
534	0
535	0
536	0
537	0
538	0
539	0
540	0
541	0
542	0
543	0
544	0
545	0
546	0
547	0
548	0
549	0
550	0
551	0
552	0
553	0
554	0
555	0
556	0
557	0
558	0
559	0
560	0
561	0
562	0
563	0
564	0
565	0
566	0
567	0
568	0
569	0
570	0
571	0
572	0
573	0
574	0
575	0
576	0
577	0
578	0
579	0
580	0
581	0
582	0
583	0
584	0
585	0
586	0
587	0
588	0
589	0
590	0
591	0
592	0
593	0
594	0
595	0
596	0
597	0
598	0
599	0
600	0
601	0
602	0
603	0
604	0
605	0
606	0
607	0
608	0
609	0
610	0
611	0
612	0
613	0
614	0
615	0
616	0
617	0
618	0
619	0
620	0
621	0
622	2
623	0
624	1
625	0
626	0
627	0
628	0
629	2
630	0
631	1
632	2
633	1
634	2
635	2
636	4
637	3
638	1
639	3
640	3
641	6
642	4
643	3
644	7
645	8
646	4
647	14
648	8
649	10
650	14
651	15
652	8
653	16
654	12
655	8
656	13
657	22
658	27
659	19
660	21
661	31
662	36
663	24
664	18
665	25
666	31
667	29
668	38
669	39
670	32
671	49
672	45
673	50
674	61
675	41
676	46
677	42
678	44
679	33
680	49
681	52
682	53
683	52
684	50
685	39
686	46
687	65
688	66
689	52
690	53
691	67
692	59
693	57
694	74
695	64
696	52
697	73
698	56
699	72
700	75
701	83
702	83
703	89
704	70
705	94
706	68
707	78
708	76
709	71
710	100
711	86
712	95
713	72
714	87
715	87
716	94
717	93
718	81
719	100
720	106
721	93
722	95
723	102
724	102
725	77
726	91
727	100
728	99
729	102
730	88
731	107
732	100
733	133
734	115
735	107
736	104
737	114
738	120
739	116
740	104
741	106
742	120
743	112
744	130
745	130
746	128
747	131
748	119
749	125
750	149
751	133
752	125
753	113
754	140
755	135
756	138
757	117
758	133
759	124
760	149
761	132
762	125
763	132
764	157
765	166
766	147
767	129
768	155
769	148
770	150
771	180
772	156
773	157
774	173
775	194
776	177
777	169
778	179
779	178
780	178
781	189
782	202
783	192
784	199
785	202
786	184
787	187
788	195
789	197
790	202
791	202
792	202
793	237
794	227
795	214
796	222
797	224
798	206
799	236
800	241
801	224
802	201
803	256
804	238
805	242
806	228
807	234
808	226
809	244
810	255
811	220
812	266
813	247
814	240
815	238
816	228
817	222
818	234
819	238
820	261
821	275
822	246
823	245
824	303
825	253
826	282
827	265
828	234
829	263
830	285
831	297
832	289
833	253
834	283
835	272
836	273
837	321
838	273
839	292
840	306
841	263
842	290
843	302
844	294
845	313
846	320
847	284
848	311
849	309
850	321
851	329
852	314
853	316
854	295
855	289
856	308
857	348
858	311
859	360
860	292
861	342
862	347
863	329
864	337
865	346
866	334
867	348
868	379
869	371
870	334
871	325
872	375
873	363
874	401
875	350
876	335
877	378
878	373
879	349
880	378
881	370
882	407
883	390
884	390
885	408
886	398
887	390
888	411
889	392
890	386
891	389
892	414
893	430
894	402
895	432
896	412
897	395
898	451
899	375
900	436
901	404
902	421
903	436
904	417
905	423
906	392
907	411
908	370
909	465
910	446
911	423
912	470
913	434
914	429
915	390
916	369
917	432
918	426
919	446
920	433
921	407
922	449
923	459
924	482
925	450
926	472
927	510
928	456
929	463
930	465
931	463
932	480
933	493
934	479
935	487
936	519
937	536
938	509
939	509
940	526
941	488
942	505
943	527
944	533
945	504
946	511
947	484
948	529
949	533
950	543
951	507
952	526
953	508
954	551
955	526
956	559
957	517
958	546
959	545
960	490
961	537
962	514
963	526
964	496
965	523
966	529
967	560
968	582
969	581
970	587
971	508
972	580
973	597
974	515
975	566
976	562
977	542
978	627
979	586
980	622
981	578
982	599
983	601
984	635
985	610
986	575
987	600
988	617
989	648
990	578
991	620
992	564
993	620
994	614
995	617
996	646
997	585
998	649
999	646
1000	719
1001	650
1002	605
1003	671
1004	680
1005	619
1006	660
1007	636
1008	689
1009	678
1010	659
1011	655
1012	623
1013	639
1014	666
1015	655
1016	666
1017	666
1018	670
1019	688
1020	687
1021	704
1022	677
1023	702
1024	723
1025	683
1026	710
1027	727
1028	717
1029	653
1030	724
1031	704
1032	717
1033	700
1034	756
1035	733
1036	756
1037	742
1038	706
1039	708
1040	699
1041	749
1042	741
1043	756
1044	741
1045	745
1046	731
1047	803
1048	684
1049	724
1050	748
1051	747
1052	712
1053	762
1054	775
1055	715
1056	765
1057	778
1058	814
1059	769
1060	755
1061	786
1062	765
1063	777
1064	718
1065	811
1066	785
1067	835
1068	793
1069	796
1070	831
1071	806
1072	845
1073	846
1074	901
1075	831
1076	905
1077	844
1078	848
1079	891
1080	817
1081	901
1082	905
1083	863
1084	925
1085	865
1086	886
1087	990
1088	928
1089	988
1090	941
1091	960
1092	918
1093	945
1094	978
1095	944
1096	909
1097	963
1098	1012
1099	949
1100	1042
1101	993
1102	940
1103	971
1104	1023
1105	962
1106	939
1107	975
1108	995
1109	1051
1110	1009
1111	1025
1112	1029
1113	1080
1114	1073
1115	1054
1116	1047
1117	1084
1118	937
1119	1121
1120	1084
1121	1097
1122	1080
1123	1039
1124	1041
1125	1082
1126	1095
1127	1188
1128	1144
1129	1115
1130	1043
1131	1116
1132	1099
1133	1116
1134	1127
1135	1103
1136	1091
1137	1288
1138	1140
1139	1159
1140	1216
1141	1226
1142	1277
1143	1277
1144	1257
1145	1272
1146	1318
1147	1301
1148	1340
1149	1308
1150	1310
1151	1355
1152	1402
1153	1385
1154	1303
1155	1318
1156	1443
1157	1390
1158	1514
1159	1429
1160	1416
1161	1424
1162	1489
1163	1481
1164	1564
1165	1516
1166	1540
1167	1535
1168	1482
1169	1484
1170	1538
1171	1603
1172	1499
1173	1618
1174	1698
1175	1671
1176	1622
1177	1627
1178	1659
1179	1745
1180	1715
1181	1613
1182	1697
1183	1743
1184	1731
1185	1702
1186	1854
1187	1774
1188	1824
1189	1818
1190	1862
1191	1827
1192	1952
1193	1968
1194	1877
1195	1982
1196	1950
1197	1947
1198	2015
1199	1947
1200	1901
1201	1919
1202	1868
1203	1987
1204	1981
1205	2005
1206	2059
1207	2038
1208	2065
1209	2096
1210	2140
1211	2083
1212	2074
1213	2013
1214	2224
1215	2130
1216	2185
1217	2125
1218	2155
1219	2143
1220	2250
1221	2267
1222	2107
1223	2087
1224	2264
1225	2251
1226	2215
1227	2271
1228	2154
1229	2241
1230	2289
1231	2263
1232	2352
1233	2163
1234	2228
1235	2346
1236	2300
1237	2194
1238	2252
1239	2421
1240	2199
1241	2360
1242	2366
1243	2384
1244	2373
1245	2427
1246	2431
1247	2405
1248	2433
1249	2449
1250	2502
1251	2317
1252	2467
1253	2623
1254	2515
1255	2419
1256	2532
1257	2572
1258	2507
1259	2640
1260	2746
1261	2763
1262	2710
1263	2620
1264	2736
1265	2767
1266	2700
1267	2915
1268	2798
1269	2904
1270	2799
1271	2872
1272	2823
1273	2862
1274	2915
1275	2893
1276	2905
1277	2770
1278	2812
1279	2881
1280	2968
1281	2947
1282	2883
1283	3073
1284	2987
1285	2914
1286	2815
1287	2759
1288	3029
1289	2867
1290	3023
1291	3127
1292	2933
1293	3056
1294	3069
1295	3077
1296	3053
1297	3134
1298	2908
1299	3087
1300	2999
1301	3046
1302	3061
1303	3107
1304	3054
1305	2896
1306	3040
1307	3083
1308	3151
1309	2958
1310	3150
1311	3153
1312	3160
1313	3166
1314	3200
1315	3124
1316	3103
1317	3155
1318	3171
1319	3094
1320	3228
1321	3209
1322	3283
1323	3173
1324	3163
1325	3139
1326	3199
1327	3292
1328	3273
1329	3216
1330	3229
1331	3253
1332	3279
1333	3326
1334	3365
1335	3405
1336	3391
1337	3371
1338	3378
1339	3288
1340	3370
1341	3479
1342	3413
1343	3421
1344	3446
1345	3426
1346	3511
1347	3401
1348	3444
1349	3406
1350	3536
1351	3527
1352	3474
1353	3597
1354	3590
1355	3532
1356	3648
1357	3771
1358	3681
1359	3891
1360	3880
1361	3341
1362	3888
1363	3793
1364	3768
1365	3901
1366	3845
1367	3829
1368	3836
1369	4117
1370	4060
1371	3941
1372	4020
1373	4134
1374	4056
1375	4079
1376	4175
1377	4064
1378	4353
1379	4186
1380	4167
1381	4187
1382	4217
1383	4287
1384	4315
1385	4239
1386	4393
1387	4427
1388	4591
1389	4385
1390	4591
1391	4446
1392	4663
1393	4522
1394	4591
1395	4523
1396	4727
1397	4722
1398	4791
1399	4742
1400	4645
1401	4828
1402	4783
1403	4885
1404	4833
1405	4718
1406	4972
1407	4708
1408	4859
1409	4868
1410	4844
1411	4993
1412	4886
1413	5147
1414	5126
1415	5116
1416	5096
1417	5209
1418	5232
1419	5264
1420	5266
1421	5195
1422	5220
1423	4965
1424	5086
1425	5230
1426	5162
1427	5443
1428	5314
1429	5311
1430	5295
1431	5472
1432	5380
1433	5368
1434	5521
1435	4806
1436	5413
1437	5408
1438	5444
1439	5465
1440	5546
1441	5468
1442	5345
1443	5543
1444	5441
1445	5372
1446	5413
1447	5440
1448	5639
1449	5543
1450	5598
1451	5572
1452	5511
1453	5239
1454	5440
1455	5399
1456	5398
1457	5406
1458	5506
1459	5421
1460	5509
1461	5709
1462	5717
1463	5494
1464	5639
1465	5654
1466	5688
1467	5702
1468	5680
1469	5514
1470	5566
1471	5700
1472	5644
1473	5781
1474	5442
1475	5905
1476	5751
1477	5816
1478	5432
1479	5809
1480	5930
1481	5836
1482	5961
1483	5761
1484	5825
1485	5900
1486	6002
1487	5975
1488	6026
1489	6054
1490	6149
1491	6198
1492	6173
1493	6218
1494	5938
1495	5700
1496	5878
1497	6335
1498	6360
1499	6195
1500	6319
1501	6376
1502	6173
1503	6162
1504	6370
1505	6324
1506	6237
1507	6244
1508	6430
1509	6007
1510	6188
1511	6475
1512	6388
1513	6589
1514	6531
1515	6362
1516	6368
1517	6710
1518	6622
1519	6555
1520	6625
1521	6524
1522	6646
1523	6499
1524	6676
1525	6520
1526	6646
1527	6647
1528	6615
1529	6607
1530	6265
1531	6548
1532	6620
1533	6442
1534	6653
1535	6665
1536	6746
1537	6615
1538	6667
1539	6612
1540	6746
1541	6637
1542	6558
1543	6680
1544	6658
1545	6811
1546	6751
1547	6855
1548	6432
1549	6766
1550	6734
1551	6295
1552	6502
1553	6754
1554	6675
1555	6817
1556	6587
1557	6830
1558	6696
1559	6731
1560	6718
1561	6790
1562	6761
1563	6776
1564	6964
1565	6984
1566	7071
1567	6687
1568	6925
1569	6941
1570	6290
1571	6811
1572	6931
1573	7057
1574	6764
1575	6695
1576	6965
1577	6776
1578	7054
1579	6836
1580	6861
1581	6599
1582	7201
1583	6788
1584	6473
1585	7084
1586	6983
1587	7142
1588	6935
1589	7006
1590	6927
1591	7077
1592	7241
1593	7251
1594	7046
1595	7038
1596	7151
1597	7116
1598	7310
1599	7012
1600	7211
1601	7416
1602	6949
1603	7352
1604	7131
1605	7225
1606	7221
1607	7141
1608	7378
1609	7358
1610	7462
1611	7410
1612	7261
1613	7299
1614	7348
1615	7465
1616	7077
1617	7493
1618	7180
1619	7541
1620	7369
1621	7479
1622	7370
1623	7318
1624	7514
1625	6988
1626	7448
1627	7584
1628	7693
1629	7551
1630	7409
1631	7374
1632	7570
1633	7638
1634	7625
1635	7629
1636	7275
1637	7536
1638	7648
1639	7598
1640	7717
1641	7307
1642	7217
1643	7548
1644	7690
1645	7669
1646	7486
1647	7812
1648	7714
1649	7647
1650	7592
1651	7755
1652	7768
1653	7706
1654	7704
1655	7657
1656	7748
1657	7871
1658	7071
1659	7823
1660	7785
1661	8068
1662	7950
1663	7792
1664	7881
1665	8047
1666	7936
1667	7824
1668	8003
1669	7933
1670	7812
1671	7998
1672	8001
1673	8031
1674	7973
1675	8045
1676	7965
1677	8086
1678	8223
1679	7952
1680	8238
1681	8101
1682	7918
1683	8136
1684	8324
1685	8145
1686	8145
1687	8366
1688	8431
1689	8068
1690	8233
1691	8280
1692	8221
1693	8276
1694	8496
1695	8280
1696	8018
1697	8244
1698	7935
1699	8218
1700	8120
1701	8178
1702	8394
1703	8423
1704	8298
1705	8355
1706	8433
1707	8312
1708	8490
1709	8391
1710	8475
1711	8511
1712	8832
1713	8583
1714	8439
1715	8697
1716	8697
1717	8069
1718	8581
1719	8509
1720	8528
1721	8674
1722	8472
1723	8352
1724	8549
1725	8527
1726	8323
1727	8701
1728	8769
1729	8708
1730	8621
1731	8925
1732	7865
1733	8831
1734	8769
1735	8723
1736	8807
1737	8721
1738	8958
1739	8854
1740	8981
1741	8976
1742	9018
1743	9157
1744	9053
1745	9169
1746	9004
1747	9093
1748	8985
1749	9240
1750	8728
1751	9156
1752	9292
1753	9255
1754	9405
1755	9336
1756	9128
1757	9165
1758	9358
1759	9257
1760	9195
1761	9483
1762	9464
1763	9271
1764	9503
1765	9598
1766	9576
1767	9547
1768	9740
1769	9592
1770	9576
1771	9639
1772	9475
1773	9942
1774	9660
1775	9769
1776	9947
1777	10100
1778	9779
1779	9961
1780	10071
1781	9825
1782	10166
1783	10059
1784	10243
1785	10028
1786	10332
1787	10306
1788	10157
1789	9998
1790	10318
1791	10732
1792	10436
1793	10300
1794	10627
1795	10847
1796	10786
1797	10706
1798	11007
1799	10595
1800	10746
1801	11246
1802	11115
1803	11044
1804	11298
1805	11472
1806	10036
1807	11569
1808	11700
1809	11640
1810	11806
1811	11762
1812	11803
1813	11802
1814	12199
1815	12158
1816	12287
1817	12534
1818	12835
1819	12735
1820	12576
1821	12940
1822	12653
1823	13136
1824	13162
1825	13367
1826	13772
1827	13277
1828	13739
1829	13524
1830	14145
1831	14333
1832	14451
1833	14599
1834	14722
1835	15186
1836	14737
1837	15210
1838	15478
1839	15507
1840	15953
1841	16218
1842	16375
1843	16530
1844	17011
1845	15493
1846	17308
1847	17434
1848	17680
1849	17828
1850	17883
1851	18624
1852	18252
1853	19034
1854	19193
1855	19716
1856	19641
1857	19913
1858	20171
1859	20241
1860	20650
1861	20682
1862	21536
1863	21559
1864	20043
1865	22357
1866	22217
1867	22098
1868	22623
1869	22797
1870	23470
1871	23222
1872	23990
1873	23188
1874	24422
1875	24347
1876	25277
1877	24860
1878	25368
1879	25972
1880	23972
1881	24706
1882	25995
1883	26809
1884	26802
1885	26666
1886	26597
1887	26913
1888	27502
1889	27691
1890	28243
1891	27701
1892	27980
1893	28380
1894	28225
1895	28751
1896	28515
1897	28884
1898	27989
1899	28603
1900	29489
1901	29125
1902	29462
1903	29407
1904	29303
1905	29455
1906	29770
1907	29900
1908	29758
1909	30015
1910	29428
1911	30388
1912	30672
1913	30914
1914	30002
1915	29900
1916	30626
1917	30173
1918	30571
1919	28109
1920	31140
1921	30359
1922	30529
1923	30095
1924	30085
1925	30640
1926	31041
1927	31361
1928	31107
1929	30804
1930	30659
1931	31476
1932	31025
1933	31102
1934	30869
1935	30273
1936	29427
1937	31194
1938	31523
1939	31385
1940	31594
1941	31151
1942	31023
1943	30565
1944	31223
1945	31634
1946	30664
1947	31106
1948	31763
1949	31461
1950	31646
1951	31570
1952	31090
1953	30984
1954	31522
1955	28849
1956	31527
1957	31498
1958	31203
1959	31188
1960	30281
1961	30789
1962	31020
1963	31562
1964	31362
1965	31175
1966	30569
1967	31024
1968	31470
1969	30604
1970	30978
1971	31084
1972	31962
1973	31497
1974	31122
1975	31236
1976	29483
1977	31683
1978	31118
1979	29836
1980	30139
1981	30769
1982	30769
1983	28853
1984	31164
1985	30172
1986	30658
1987	30296
1988	30080
1989	29671
1990	30038
1991	30866
1992	28231
1993	29430
1994	29585
1995	30389
1996	30278
1997	29449
1998	29743
[truncated: 2,097 more rows]

## Sheet: Figure 3B
Gray Value	Frequency
0	0
1	0
2	0
3	0
4	0
5	0
6	0
7	0
8	0
9	0
10	0
11	0
12	0
13	0
14	0
15	0
16	0
17	0
18	0
19	0
20	0
21	0
22	0
23	0
24	0
25	0
26	0
27	0
28	0
29	0
30	0
31	0
32	0
33	0
34	0
35	0
36	0
37	0
38	0
39	0
40	0
41	0
42	0
43	0
44	0
45	0
46	0
47	0
48	0
49	0
50	0
51	0
52	0
53	0
54	0
55	0
56	0
57	0
58	0
59	0
60	0
61	0
62	0
63	0
64	0
65	0
66	0
67	0
68	0
69	0
70	0
71	0
72	0
73	0
74	0
75	0
76	0
77	0
78	0
79	0
80	0
81	0
82	0
83	0
84	0
85	0
86	0
87	0
88	0
89	0
90	0
91	0
92	0
93	0
94	0
95	0
96	0
97	0
98	0
99	0
100	0
101	0
102	0
103	0
104	0
105	0
106	0
107	0
108	0
109	0
110	0
111	0
112	0
113	0
114	0
115	0
116	0
117	0
118	0
119	0
120	0
121	0
122	0
123	0
124	0
125	0
126	0
127	0
128	0
129	0
130	0
131	0
132	0
133	0
134	0
135	0
136	0
137	0
138	0
139	0
140	0
141	0
142	0
143	0
144	0
145	0
146	0
147	0
148	0
149	0
150	0
151	0
152	0
153	0
154	0
155	0
156	0
157	0
158	0
159	0
160	0
161	0
162	0
163	0
164	0
165	0
166	0
167	0
168	0
169	0
170	0
171	0
172	0
173	0
174	0
175	0
176	0
177	0
178	0
179	0
180	0
181	0
182	0
183	0
184	0
185	0
186	0
187	0
188	0
189	0
190	0
191	0
192	0
193	0
194	0
195	0
196	0
197	0
198	0
199	0
200	0
201	0
202	0
203	0
204	0
205	0
206	0
207	0
208	0
209	0
210	0
211	0
212	0
213	0
214	0
215	0
216	0
217	0
218	0
219	0
220	0
221	0
222	0
223	0
224	0
225	0
226	0
227	0
228	0
229	0
230	0
231	1
232	1
233	0
234	0
235	0
236	0
237	0
238	0
239	1
240	0
241	0
242	0
243	0
244	0
245	0
246	0
247	0
248	0
249	0
250	0
251	0
252	0
253	0
254	0
255	0
256	0
257	0
258	0
259	0
260	0
261	0
262	0
263	1
264	0
265	0
266	0
267	0
268	0
269	0
270	0
271	0
272	0
273	0
274	0
275	0
276	0
277	0
278	2
279	0
280	0
281	0
282	0
283	0
284	0
285	0
286	0
287	1
288	0
289	0
290	0
291	0
292	1
293	0
294	0
295	0
296	0
297	0
298	0
299	0
300	0
301	0
302	0
303	0
304	0
305	0
306	0
307	0
308	0
309	0
310	0
311	0
312	0
313	0
314	0
315	0
316	0
317	0
318	0
319	0
320	0
321	0
322	0
323	1
324	0
325	0
326	0
327	0
328	0
329	0
330	0
331	1
332	0
333	0
334	1
335	0
336	0
337	1
338	0
339	0
340	0
341	0
342	0
343	0
344	0
345	0
346	0
347	1
348	1
349	1
350	1
351	1
352	0
353	0
354	0
355	1
356	0
357	0
358	0
359	0
360	1
361	0
362	0
363	0
364	0
365	0
366	0
367	0
368	0
369	0
370	1
371	0
372	0
373	0
374	0
375	0
376	1
377	0
378	0
379	1
380	0
381	0
382	2
383	0
384	1
385	1
386	0
387	1
388	2
389	2
390	0
391	1
392	2
393	4
394	3
395	2
396	3
397	1
398	3
399	1
400	6
401	4
402	4
403	10
404	7
405	7
406	11
407	13
408	10
409	14
410	17
411	19
412	23
413	17
414	24
415	19
416	27
417	24
418	22
419	12
420	27
421	24
422	25
423	37
424	24
425	41
426	34
427	32
428	41
429	45
430	47
431	49
432	55
433	48
434	71
435	49
436	68
437	51
438	64
439	75
440	56
441	80
442	86
443	63
444	74
445	76
446	91
447	81
448	94
449	100
450	83
451	98
452	106
453	106
454	98
455	105
456	124
457	143
458	99
459	124
460	128
461	110
462	116
463	154
464	147
465	124
466	149
467	135
468	159
469	162
470	133
471	181
472	153
473	170
474	178
475	206
476	170
477	169
478	212
479	205
480	190
481	194
482	198
483	211
484	213
485	220
486	227
487	212
488	247
489	234
490	218
491	215
492	225
493	221
494	257
495	239
496	253
497	255
498	268
499	285
500	264
501	292
502	277
503	307
504	288
505	327
506	318
507	320
508	336
509	302
510	310
511	309
512	349
513	330
514	338
515	376
516	371
517	403
518	343
519	358
520	404
521	393
522	401
523	362
524	401
525	423
526	463
527	438
528	378
529	466
530	419
531	428
532	425
533	447
534	447
535	435
536	480
537	467
538	466
539	468
540	455
541	430
542	477
543	509
544	491
545	442
546	488
547	484
548	497
549	505
550	506
551	556
552	532
553	521
554	520
555	514
556	565
557	520
558	529
559	565
560	598
561	601
562	529
563	557
564	610
565	568
566	591
567	681
568	578
569	700
570	610
571	625
572	676
573	617
574	611
575	646
576	658
577	674
578	621
579	664
580	656
581	671
582	670
583	660
584	665
585	707
586	692
587	681
588	681
589	700
590	699
591	688
592	756
593	724
594	737
595	726
596	729
597	725
598	723
599	776
600	729
601	779
602	780
603	733
604	810
605	765
606	768
607	823
608	827
609	841
610	785
611	830
612	819
613	819
614	832
615	886
616	851
617	904
618	810
619	836
620	861
621	872
622	895
623	940
624	921
625	938
626	974
627	951
628	1001
629	963
630	927
631	992
632	999
633	944
634	996
635	1009
636	1075
637	1021
638	988
639	1015
640	986
641	1038
642	1092
643	1030
644	1038
645	1150
646	1015
647	1138
648	1076
649	1150
650	1150
651	1097
652	1100
653	1101
654	1146
655	1159
656	1146
657	1136
658	1183
659	1243
660	1233
661	1130
662	1211
663	1260
664	1242
665	1247
666	1266
667	1258
668	1295
669	1332
670	1310
671	1326
672	1305
673	1376
674	1465
675	1448
676	1440
677	1415
678	1507
679	1569
680	1526
681	1629
682	1673
683	1580
684	1635
685	1698
686	1687
687	1782
688	1788
689	1774
690	1851
691	1936
692	1912
693	1855
694	2070
695	2033
696	2117
697	2054
698	2110
699	2279
700	2195
701	2340
702	2252
703	2432
704	2377
705	2430
706	2530
707	2464
708	2571
709	2528
710	2562
711	2551
712	2655
713	2555
714	2676
715	2740
716	2740
717	2743
718	2790
719	2766
720	2765
721	2884
722	2862
723	2951
724	2936
725	2929
726	3060
727	2928
728	3070
729	3111
730	3115
731	2996
732	3020
733	3122
734	3151
735	3012
736	3180
737	3287
738	3300
739	3322
740	3425
741	3251
742	3415
743	3373
744	3324
745	3486
746	3446
747	3592
748	3372
749	3528
750	3630
751	3587
752	3607
753	3665
754	3636
755	3718
756	3807
757	3790
758	3750
759	3953
760	3608
761	3864
762	4023
763	4120
764	3998
765	4291
766	4079
767	3621
768	4131
769	4361
770	4372
771	4251
772	4386
773	4257
774	4451
775	4567
776	4620
777	4592
778	4535
779	4584
780	4677
781	4718
782	4678
783	4784
784	4821
785	4836
786	4934
787	4961
788	4755
789	5069
790	4931
791	5060
792	5105
793	5271
794	5122
795	5285
796	5310
797	5339
798	5495
799	5392
800	5536
801	5619
802	5497
803	5463
804	5676
805	5604
806	5536
807	5579
808	5627
809	5795
810	5717
811	5877
812	6050
813	5985
814	6077
815	6166
816	5912
817	6020
818	6259
819	6237
820	6359
821	6555
822	6266
823	6517
824	6647
825	6473
826	6544
827	6683
828	6552
829	6701
830	6686
831	6773
832	6728
833	6681
834	6615
835	6444
836	6711
837	7039
838	6979
839	6976
840	7199
841	6446
842	7069
843	7290
844	6983
845	7219
846	7049
847	7274
848	7571
849	7284
850	7346
851	7439
852	7389
853	7484
854	7654
855	7602
856	7317
857	7550
858	7585
859	7287
860	7436
861	7726
862	7778
863	7724
864	7668
865	7620
866	7862
867	7901
868	7819
869	7658
870	7992
871	7787
872	7853
873	7938
874	7825
875	7744
876	7894
877	8138
878	7982
879	8145
880	8028
881	7906
882	8300
883	8093
884	8233
885	8231
886	8404
887	8046
888	8487
889	8266
890	8090
891	8571
892	8404
893	8488
894	8362
895	8620
896	8425
897	8322
898	8553
899	8500
900	8812
901	8404
902	8222
903	8571
904	8686
905	8631
906	8276
907	8368
908	8660
909	8827
910	8828
911	8930
912	8588
913	8674
914	8628
915	8032
916	8787
917	8764
918	8691
919	8947
920	8801
921	8929
922	8749
923	9125
924	8842
925	9105
926	8794
927	8972
928	9114
929	8976
930	8986
931	8977
932	8993
933	8867
934	9124
935	9213
936	8994
937	8953
938	8950
939	9172
940	9202
941	9122
942	9305
943	9239
944	9529
945	9109
946	9398
947	9300
948	9428
949	9317
950	9249
951	9364
952	9328
953	9445
954	8939
955	9359
956	9390
957	9508
958	9347
959	9378
960	9551
961	9565
962	9752
963	9118
964	9592
965	9821
966	9488
967	9691
968	9388
969	9664
970	9916
971	9821
972	9814
973	9679
974	9813
975	9639
976	9690
977	9790
978	9886
979	9879
980	9827
981	9756
982	9015
983	9937
984	9974
985	9988
986	9865
987	9908
988	10173
989	9685
990	9622
991	10038
992	10000
993	10214
994	10295
995	9965
996	10069
997	10431
998	10332
999	10413
1000	10409
1001	10501
1002	10316
1003	10363
1004	10561
1005	10286
1006	10582
1007	10541
1008	10586
1009	10763
1010	10619
1011	10483
1012	10636
1013	10913
1014	10909
1015	10788
1016	11054
1017	11282
1018	10968
1019	11407
1020	11288
1021	11349
1022	11336
1023	11376
1024	11127
1025	11631
1026	12026
1027	11684
1028	11152
1029	11919
1030	12078
1031	12171
1032	12200
1033	12294
1034	12428
1035	12653
1036	12662
1037	12329
1038	12607
1039	12735
1040	13030
1041	13308
1042	13136
1043	13411
1044	13610
1045	13576
1046	13871
1047	13584
1048	13801
1049	14240
1050	14057
1051	14271
1052	14217
1053	13710
1054	13555
1055	14308
1056	14772
1057	14894
1058	15120
1059	15188
1060	15067
1061	15072
1062	15450
1063	15276
1064	14022
1065	15767
1066	15658
1067	15923
1068	15873
1069	15778
1070	16220
1071	16090
1072	16800
1073	16427
1074	16720
1075	16532
1076	16853
1077	16921
1078	17310
1079	16886
1080	17378
1081	17867
1082	17728
1083	18145
1084	17708
1085	17266
1086	18328
1087	18458
1088	18336
1089	18485
1090	19468
1091	19290
1092	18858
1093	19516
1094	19284
1095	19842
1096	19686
1097	19683
1098	19573
1099	20378
1100	20543
1101	19920
1102	19725
1103	20261
1104	20933
1105	21088
1106	20222
1107	20736
1108	21187
1109	21615
1110	20336
1111	22029
1112	21540
1113	21731
1114	21863
1115	21958
1116	21975
1117	22088
1118	23061
1119	22422
1120	23196
1121	22401
1122	22867
1123	23303
1124	22956
1125	23210
1126	22945
1127	24071
1128	23515
1129	21490
1130	24150
1131	23819
1132	24486
1133	23905
1134	24509
1135	24115
1136	25089
1137	25498
1138	22461
1139	26083
1140	25367
1141	26556
1142	26131
1143	26095
1144	26445
1145	26865
1146	27248
1147	26723
1148	27941
1149	27207
1150	28015
1151	28161
1152	28006
1153	28109
1154	28177
1155	29284
1156	27647
1157	29276
1158	28634
1159	29624
1160	29610
1161	29754
1162	29501
1163	29457
1164	30524
1165	30234
1166	30204
1167	30513
1168	30203
1169	30678
1170	30025
1171	30471
1172	30742
1173	32071
1174	31361
1175	31122
1176	31462
1177	31508
1178	32790
1179	32317
1180	31875
1181	32994
1182	33510
1183	33109
1184	31958
1185	33991
1186	33061
1187	33766
1188	33864
1189	33624
1190	33966
1191	33747
1192	35059
1193	34167
1194	34467
1195	34271
1196	35164
1197	34484
1198	34352
1199	33547
1200	32806
1201	33647
1202	35502
1203	35464
1204	35184
1205	35345
1206	35677
1207	34953
1208	35204
1209	34826
1210	35606
1211	35026
1212	31982
1213	35454
1214	34942
1215	35714
1216	35686
1217	35013
1218	35013
1219	36027
1220	35785
1221	35252
1222	35467
1223	35261
1224	35196
1225	35443
1226	34811
1227	34958
1228	35311
1229	35505
1230	35263
1231	35088
1232	35202
1233	34486
1234	35313
1235	35006
1236	34326
1237	35339
1238	35376
1239	35165
1240	35289
1241	34598
1242	34763
1243	35146
1244	34351
1245	34673
1246	34507
1247	35310
1248	34043
1249	35031
1250	34138
1251	33931
1252	34408
1253	34854
1254	34672
1255	34082
1256	34888
1257	33005
1258	34915
1259	34763
1260	35114
1261	34609
1262	34520
1263	34057
1264	34316
1265	34583
1266	34530
1267	34979
1268	34178
1269	34708
1270	33967
1271	34398
1272	34353
1273	33329
1274	34573
1275	33311
1276	31739
1277	33742
1278	33955
1279	34159
1280	33739
1281	34090
1282	33949
1283	34220
1284	34132
1285	33360
1286	31825
1287	33201
1288	34341
1289	33600
1290	34189
1291	33963
1292	33911
1293	33957
1294	33856
1295	34549
1296	33666
1297	34606
1298	33914
1299	33998
1300	32978
1301	34338
1302	34128
1303	33959
1304	33518
1305	33011
1306	34036
1307	33512
1308	33897
1309	33641
1310	32590
1311	34031
1312	33523
1313	34085
1314	33348
1315	33554
1316	33285
1317	32958
1318	32528
1319	32766
1320	33060
1321	32020
1322	31995
1323	32240
1324	32138
1325	30964
1326	31546
1327	32073
1328	31317
1329	31137
1330	30028
1331	29900
1332	31148
1333	30497
1334	30908
1335	29864
1336	29736
1337	29613
1338	29692
1339	29533
1340	29525
1341	28871
1342	28490
1343	29521
1344	28250
1345	28361
1346	27752
1347	25532
1348	26690
1349	27292
1350	27951
1351	26456
1352	27111
1353	26588
1354	26011
1355	26224
1356	26199
1357	26344
1358	24694
1359	25817
1360	24702
1361	23799
1362	25207
1363	24871
1364	24774
1365	24169
1366	24204
1367	23798
1368	23960
1369	23761
1370	23533
1371	23685
1372	23073
1373	22672
1374	22696
1375	23093
1376	22321
1377	22664
1378	22000
1379	22040
1380	22687
1381	21211
1382	21049
1383	21348
1384	21678
1385	21554
1386	21252
1387	21358
1388	20729
1389	20902
1390	20414
1391	20312
1392	20463
1393	20534
1394	20466
1395	19312
1396	20576
1397	19800
1398	20246
1399	19251
1400	19875
1401	19570
1402	19700
1403	19618
1404	18496
1405	19745
1406	19106
1407	19485
1408	19384
1409	18907
1410	18874
1411	18806
1412	18820
1413	18540
1414	19102
1415	18356
1416	18635
1417	18989
1418	18228
1419	18351
1420	17923
1421	18426
1422	17092
1423	16173
1424	17954
1425	17445
1426	17461
1427	17387
1428	16991
1429	16934
1430	16799
1431	16975
1432	16028
1433	16644
1434	16353
1435	15134
1436	15913
1437	15709
1438	15640
1439	15537
1440	15268
1441	15254
1442	15308
1443	15049
1444	15086
1445	14736
1446	14229
1447	14301
1448	14225
1449	14172
1450	13861
1451	13850
1452	13513
1453	12902
1454	13100
1455	12894
1456	13065
1457	12885
1458	13135
1459	12610
1460	12833
1461	12721
1462	12723
1463	12249
1464	12451
1465	12182
1466	12202
1467	12303
1468	12048
1469	11537
1470	12071
1471	12073
1472	11676
1473	11137
1474	11120
1475	11317
1476	11260
1477	10865
1478	10528
1479	11147
1480	10758
1481	10772
1482	10449
1483	10292
1484	10313
1485	10187
1486	10114
1487	9862
1488	9736
1489	9545
1490	9728
1491	9468
1492	9288
1493	9151
1494	8255
1495	8333
1496	8419
1497	8655
1498	8382
1499	8477
1500	8224
1501	7988
1502	7728
1503	7664
1504	7631
1505	7318
1506	7161
1507	7218
1508	7044
1509	6343
1510	6723
1511	6605
1512	6473
1513	6584
1514	6094
1515	6224
1516	5980
1517	6007
1518	5831
1519	5631
1520	5476
1521	5652
1522	5625
1523	5418
1524	5317
1525	5078
1526	5133
1527	5132
1528	4985
1529	4958
1530	4698
1531	4833
1532	4758
1533	4734
1534	4527
1535	4536
1536	4631
1537	4558
1538	4543
1539	4471
1540	4494
1541	4387
1542	4285
1543	4446
1544	4335
1545	4449
1546	4250
1547	4153
1548	4221
1549	4215
1550	4469
1551	4044
1552	4258
1553	4235
1554	4340
1555	4264
1556	4191
1557	4405
1558	4342
1559	4437
1560	4213
1561	4405
1562	4295
1563	4465
1564	4293
1565	4348
1566	4484
1567	4311
1568	4476
1569	4140
1570	4169
1571	4337
1572	4553
1573	4604
1574	4404
1575	4476
1576	4321
1577	4607
1578	4509
1579	4384
1580	4447
1581	4631
1582	4576
1583	4285
1584	4519
1585	4544
1586	4749
1587	4618
1588	4634
1589	4516
1590	4647
1591	4817
1592	4730
1593	4637
1594	4691
1595	4806
1596	4838
1597	4578
1598	4765
1599	4505
1600	4674
1601	4666
1602	4595
1603	4612
1604	4627
1605	4744
1606	4690
1607	4581
1608	4466
1609	4577
1610	4676
1611	4366
1612	4452
1613	4344
1614	4339
1615	4314
1616	4323
1617	4092
1618	4129
1619	4118
1620	4097
1621	3980
1622	3655
1623	3823
1624	3584
1625	3624
1626	3578
1627	3442
1628	3425
1629	3391
1630	3177
1631	3108
1632	3065
1633	2975
1634	2792
1635	2653
1636	2645
1637	2650
1638	2528
1639	2573
1640	2323
1641	1984
1642	2086
1643	2110
1644	2044
1645	1857
1646	1855
1647	1756
1648	1592
1649	1514
1650	1491
1651	1361
1652	1294
1653	1203
1654	1127
1655	1068
1656	937
1657	934
1658	849
1659	836
1660	781
1661	710
1662	668
1663	544
1664	590
1665	539
1666	464
1667	402
1668	389
1669	371
1670	317
1671	275
1672	275
1673	256
1674	217
1675	200
1676	161
1677	159
1678	164
1679	122
1680	107
1681	99
1682	111
1683	79
1684	78
1685	71
1686	53
1687	39
1688	35
1689	28
1690	30
1691	21
1692	19
1693	24
1694	16
1695	14
1696	11
1697	14
1698	7
1699	4
1700	7
1701	9
1702	5
1703	3
1704	4
1705	7
1706	4
1707	1
1708	4
1709	3
1710	1
1711	2
1712	4
1713	0
1714	1
1715	1
1716	1
1717	1
1718	0
1719	0
1720	1
1721	1
1722	1
1723	0
1724	1
1725	1
1726	1
1727	1
1728	1
1729	0
1730	1
1731	0
1732	0
1733	0
1734	2
1735	0
1736	0
1737	2
1738	0
1739	0
1740	0
1741	0
1742	0
1743	0
1744	0
1745	0
1746	1
1747	0
1748	0
1749	0
1750	0
1751	0
1752	0
1753	0
1754	2
1755	0
1756	0
1757	0
1758	0
1759	1
1760	0
1761	0
1762	1
1763	0
1764	0
1765	0
1766	0
1767	0
1768	0
1769	0
1770	0
1771	0
1772	0
1773	0
1774	0
1775	0
1776	0
1777	0
1778	0
1779	0
1780	0
1781	2
1782	0
1783	0
1784	0
1785	0
1786	0
1787	0
1788	0
1789	0
1790	0
1791	0
1792	0
1793	0
1794	0
1795	0
1796	0
1797	0
1798	0
1799	0
1800	0
1801	0
1802	0
1803	0
1804	0
1805	0
1806	0
1807	0
1808	0
1809	0
1810	0
1811	0
1812	0
1813	0
1814	0
1815	0
1816	0
1817	0
1818	0
1819	0
1820	0
1821	0
1822	0
1823	0
1824	0
1825	0
1826	0
1827	0
1828	0
1829	0
1830	0
1831	0
1832	0
1833	0
1834	0
1835	0
1836	0
1837	0
1838	0
1839	0
1840	0
1841	0
1842	0
1843	0
1844	0
1845	0
1846	0
1847	0
1848	0
1849	0
1850	0
1851	0
1852	0
1853	0
1854	0
1855	0
1856	0
1857	0
1858	0
1859	0
1860	0
1861	0
1862	0
1863	0
1864	0
1865	0
1866	0
1867	0
1868	0
1869	0
1870	0
1871	0
1872	0
1873	0
1874	0
1875	0
1876	0
1877	0
1878	0
1879	0
1880	0
1881	0
1882	0
1883	0
1884	0
1885	0
1886	0
1887	0
1888	0
1889	0
1890	0
1891	0
1892	0
1893	0
1894	0
1895	0
1896	0
1897	0
1898	0
1899	0
1900	0
1901	0
1902	0
1903	0
1904	0
1905	0
1906	0
1907	0
1908	0
1909	0
1910	0
1911	0
1912	0
1913	0
1914	0
1915	0
1916	0
1917	0
1918	0
1919	0
1920	0
1921	0
1922	0
1923	0
1924	0
1925	0
1926	0
1927	0
1928	0
1929	0
1930	0
1931	0
1932	0
1933	0
1934	0
1935	0
1936	0
1937	0
1938	0
1939	0
1940	0
1941	0
1942	0
1943	0
1944	0
1945	0
1946	0
1947	0
1948	0
1949	0
1950	0
1951	0
1952	0
1953	0
1954	0
1955	0
1956	0
1957	0
1958	0
1959	0
1960	0
1961	0
1962	0
1963	0
1964	0
1965	0
1966	0
1967	0
1968	0
1969	0
1970	0
1971	0
1972	0
1973	0
1974	0
1975	0
1976	0
1977	0
1978	0
1979	0
1980	0
1981	0
1982	0
1983	0
1984	0
1985	0
1986	0
1987	0
1988	0
1989	0
1990	0
1991	0
1992	0
1993	0
1994	0
1995	0
1996	0
1997	0
1998	0
[truncated: 2,097 more rows]

## Sheet: Figure 3C
Gray Value	Frequency
0	0
1	0
2	0
3	0
4	0
5	0
6	0
7	0
8	0
9	0
10	0
11	0
12	0
13	0
14	0
15	0
16	0
17	0
18	0
19	0
20	0
21	0
22	0
23	0
24	0
25	0
26	0
27	0
28	0
29	0
30	0
31	0
32	0
33	0
34	0
35	0
36	0
37	0
38	0
39	0
40	0
41	0
42	0
43	0
44	0
45	0
46	0
47	0
48	0
49	0
50	0
51	0
52	0
53	0
54	0
55	0
56	0
57	0
58	0
59	0
60	0
61	0
62	0
63	0
64	0
65	0
66	0
67	0
68	0
69	0
70	0
71	0
72	0
73	0
74	0
75	0
76	0
77	0
78	0
79	0
80	0
81	0
82	0
83	0
84	0
85	0
86	0
87	0
88	0
89	0
90	0
91	0
92	0
93	0
94	0
95	0
96	0
97	0
98	0
99	0
100	0
101	0
102	0
103	0
104	0
105	0
106	0
107	0
108	0
109	0
110	0
111	0
112	0
113	0
114	0
115	0
116	0
117	0
118	0
119	0
120	0
121	0
122	0
123	0
124	0
125	0
126	0
127	0
128	0
129	0
130	0
131	0
132	0
133	0
134	0
135	0
136	0
137	0
138	0
139	0
140	0
141	0
142	0
143	0
144	0
145	0
146	0
147	0
148	0
149	0
150	0
151	0
152	0
153	0
154	0
155	0
156	0
157	0
158	0
159	0
160	0
161	0
162	0
163	0
164	0
165	0
166	0
167	0
168	0
169	0
170	0
171	0
172	0
173	0
174	0
175	0
176	0
177	0
178	0
179	0
180	0
181	0
182	0
183	0
184	0
185	0
186	0
187	0
188	0
189	0
190	0
191	0
192	0
193	0
194	0
195	0
196	0
197	0
198	0
199	0
200	0
201	0
202	0
203	0
204	0
205	0
206	0
207	0
208	0
209	0
210	0
211	0
212	0
213	0
214	0
215	0
216	0
217	0
218	0
219	0
220	0
221	0
222	0
223	0
224	0
225	0
226	0
227	0
228	0
229	0
230	0
231	0
232	0
233	0
234	0
235	0
236	0
237	0
238	0
239	0
240	0
241	0
242	0
243	0
244	0
245	0
246	0
247	0
248	0
249	0
250	0
251	0
252	0
253	0
254	0
255	0
256	0
257	0
258	0
259	0
260	0
261	0
262	0
263	0
264	0
265	0
266	0
267	0
268	0
269	0
270	0
271	0
272	0
273	0
274	0
275	0
276	0
277	0
278	0
279	1
280	2
281	1
282	2
283	0
284	2
285	4
286	1
287	4
288	6
289	4
290	3
291	2
292	8
293	11
294	13
295	11
296	19
297	15
298	14
299	25
300	26
301	22
302	33
303	32
304	31
305	24
306	53
307	36
308	39
309	27
310	51
311	38
312	60
313	57
314	67
315	54
316	82
317	70
318	86
319	73
320	88
321	99
322	82
323	87
324	128
325	108
326	113
327	121
328	102
329	106
330	115
331	143
332	156
333	162
334	146
335	153
336	158
337	160
338	181
339	181
340	185
341	194
342	187
343	197
344	220
345	226
346	222
347	210
348	231
349	229
350	268
351	245
352	223
353	243
354	249
355	291
356	263
357	348
358	311
359	336
360	278
361	301
362	341
363	341
364	326
365	381
366	379
367	317
368	389
369	371
370	401
371	416
372	399
373	380
374	403
375	486
376	439
377	450
378	486
379	469
380	505
381	498
382	500
383	533
384	565
385	573
386	559
387	579
388	569
389	576
390	604
391	637
392	641
393	747
394	742
395	687
396	741
397	736
398	785
399	786
400	799
401	764
402	800
403	896
404	916
405	948
406	1023
407	968
408	1062
409	1085
410	1056
411	1177
412	1120
413	1174
414	1291
415	1302
416	1316
417	1269
418	1383
419	1406
420	1394
421	1482
422	1533
423	1543
424	1547
425	1608
426	1594
427	1658
428	1700
429	1729
430	1782
431	1900
432	1908
433	1936
434	1850
435	2072
436	2033
437	2104
438	2107
439	2177
440	2162
441	2276
442	2289
443	2355
444	2285
445	2321
446	2515
447	2408
448	2470
449	2666
450	2738
451	2685
452	2798
453	2756
454	2785
455	2871
456	2962
457	2925
458	2883
459	3014
460	3070
461	3106
462	3224
463	3255
464	3321
465	3429
466	3436
467	3525
468	3643
469	3618
470	3497
471	3724
472	3829
473	3867
474	4040
475	3645
476	3572
477	3974
478	4214
479	4267
480	4307
481	4203
482	4312
483	4432
484	4582
485	4502
486	4599
487	4577
488	4815
489	4772
490	4767
491	4792
492	4896
493	5278
494	5225
495	5191
496	5248
497	5202
498	5627
499	5572
500	5703
501	5846
502	6031
503	6046
504	6341
505	6231
506	6389
507	6605
508	6616
509	7044
510	7001
511	7271
512	7629
513	7536
514	7636
515	7748
516	7921
517	8018
518	8016
519	8027
520	8259
521	8662
522	8700
523	8744
524	8994
525	9149
526	9278
527	9768
528	9540
529	9758
530	10053
531	10001
532	10118
533	10225
534	10501
535	10960
536	10583
537	10818
538	11127
539	11213
540	11576
541	11379
542	11515
543	11678
544	11763
545	11772
546	12018
547	11798
548	12037
549	11930
550	10424
551	11926
552	12104
553	12235
554	12499
555	12221
556	12572
557	12820
558	12815
559	12788
560	13100
561	12868
562	13333
563	13310
564	13243
565	13277
566	13484
567	13748
568	13086
569	13916
570	13929
571	13877
572	13912
573	13800
574	13893
575	13914
576	14560
577	14623
578	14291
579	14710
580	14443
581	14562
582	14763
583	15081
584	14712
585	15120
586	15235
587	15390
588	15250
589	14933
590	15526
591	15599
592	15317
593	15695
594	15953
595	16163
596	15822
597	16347
598	16074
599	16452
600	16672
601	16683
602	17151
603	16811
604	17560
605	16878
606	17003
607	17514
608	17927
609	18171
610	17991
611	17433
612	18283
613	18522
614	18831
615	19021
616	19250
617	19346
618	19477
619	19615
620	19992
621	19689
622	19273
623	20256
624	19153
625	20594
626	21019
627	21103
628	21347
629	21129
630	21316
631	22258
632	22683
633	22441
634	23376
635	23268
636	23527
637	23849
638	24332
639	24418
640	24685
641	25581
642	25285
643	25996
644	26355
645	25819
646	26453
647	26928
648	27299
649	27976
650	28677
651	28853
652	28549
653	29461
654	29608
655	30441
656	30376
657	30953
658	30723
659	31755
660	31890
661	32056
662	31996
663	31532
664	32386
665	33099
666	32753
667	32781
668	33660
669	33626
670	33163
671	34252
672	33825
673	34320
674	34744
675	34660
676	34985
677	34436
678	34810
679	34122
680	35074
681	35319
682	35212
683	35281
684	35004
685	34366
686	34967
687	35335
688	35766
689	34589
690	34714
691	35150
692	35294
693	34635
694	34458
695	34658
696	34542
697	32417
698	31141
699	32207
700	34384
701	33803
702	33681
703	32940
704	32634
705	33176
706	32943
707	32735
708	32963
709	32741
710	32943
711	32525
712	32077
713	32307
714	32152
715	32172
716	31582
717	31122
718	31628
719	31717
720	31263
721	31384
722	30924
723	31239
724	31390
725	31575
726	30846
727	30754
728	30967
729	30794
730	30843
731	30547
732	30368
733	30458
734	31091
735	30250
736	30310
737	29082
738	29529
739	29395
740	29369
741	28836
742	29564
743	28881
744	29352
745	29177
746	29802
747	29087
748	28937
749	28683
750	28998
751	28874
752	27663
753	28355
754	28501
755	28878
756	28770
757	28207
758	28439
759	28073
760	28576
761	28464
762	29010
763	27849
764	28146
765	28663
766	28304
767	28530
768	28313
769	26790
770	27286
771	28469
772	28065
773	26122
774	28732
775	28491
776	28531
777	27995
778	28107
779	28689
780	27960
781	28718
782	28611
783	28864
784	28383
785	28712
786	28418
787	28754
788	28676
789	28741
790	29158
791	29037
792	29407
793	28821
794	27870
795	29040
796	28768
797	29183
798	29428
799	29840
800	29283
801	29084
802	29495
803	29745
804	29820
805	29626
806	30262
807	29558
808	30130
809	30494
810	30123
811	29592
812	29877
813	30123
814	30271
815	30508
816	30443
817	30249
818	31437
819	30878
820	31804
821	31005
822	31512
823	31636
824	32154
825	30993
826	31227
827	32721
828	32622
829	33307
830	32696
831	32707
832	32917
833	33100
834	33440
835	33779
836	33652
837	33318
838	33625
839	34307
840	34405
841	34922
842	34636
843	35223
844	33137
845	34482
846	35793
847	32860
848	36355
849	35985
850	35981
851	36360
852	36303
853	36128
854	36842
855	37651
856	37293
857	37686
858	37252
859	37575
860	37407
861	38263
862	37827
863	38050
864	38655
865	37172
866	39319
867	39287
868	38645
869	38962
870	39105
871	38750
872	39267
873	39233
874	39534
875	39335
876	40089
877	40259
878	39587
879	39588
880	40415
881	39416
882	40010
883	40407
884	40194
885	39745
886	39468
887	40208
888	40604
889	40622
890	40052
891	40821
892	41365
893	41085
894	41688
895	41073
896	40776
897	40975
898	40827
899	39065
900	40016
901	40638
902	40319
903	40363
904	40126
905	39419
906	39880
907	39652
908	38163
909	39241
910	38921
911	39136
912	38922
913	39196
914	38726
915	37792
916	35197
917	37410
918	38623
919	38377
920	38344
921	35728
922	38000
923	37119
924	36878
925	37766
926	37075
927	36738
928	37227
929	37609
930	37473
931	37175
932	36989
933	36350
934	37018
935	36841
936	36154
937	36180
938	36047
939	36212
940	35257
941	34885
942	33628
943	34637
944	34553
945	33797
946	33758
947	33368
948	33780
949	33324
950	33449
951	32724
952	32669
953	32725
954	32306
955	32073
956	31933
957	32028
958	31865
959	30942
960	29885
961	30732
962	31488
963	30237
964	29836
965	30446
966	30647
967	30156
968	30283
969	29963
970	29732
971	30085
972	28588
973	28289
974	29274
975	29027
976	29276
977	28630
978	27635
979	27672
980	28322
981	27930
982	27587
983	27155
984	26848
985	27511
986	26056
987	26084
988	25668
989	25643
990	25092
991	21844
992	24110
993	23775
994	23802
995	22107
996	21935
997	22239
998	21912
999	21869
1000	20120
1001	20700
1002	20031
1003	19738
1004	19601
1005	19042
1006	18421
1007	18094
1008	18178
1009	17012
1010	17037
1011	16500
1012	16245
1013	15533
1014	15327
1015	14951
1016	14433
1017	14558
1018	13733
1019	13608
1020	13316
1021	13126
1022	12914
1023	12324
1024	12271
1025	11900
1026	11589
1027	11557
1028	10946
1029	10851
1030	10295
1031	10373
1032	9764
1033	9270
1034	9002
1035	8965
1036	8691
1037	8027
1038	7957
1039	7614
1040	7445
1041	7079
1042	6903
1043	6395
1044	6282
1045	5974
1046	5071
1047	5288
1048	4880
1049	4740
1050	4362
1051	4007
1052	3835
1053	3464
1054	3450
1055	3143
1056	2829
1057	2599
1058	2461
1059	2281
1060	2061
1061	1835
1062	1683
1063	1426
1064	1464
1065	1361
1066	1118
1067	1025
1068	1011
1069	808
1070	666
1071	687
1072	601
1073	473
1074	425
1075	382
1076	390
1077	356
1078	225
1079	224
1080	192
1081	176
1082	155
1083	120
1084	104
1085	77
1086	79
1087	70
1088	65
1089	44
1090	43
1091	39
1092	34
1093	31
1094	32
1095	30
1096	19
1097	14
1098	18
1099	13
1100	12
1101	18
1102	13
1103	7
1104	15
1105	4
1106	12
1107	13
1108	8
1109	10
1110	7
1111	10
1112	9
1113	5
1114	8
1115	10
1116	10
1117	3
1118	9
1119	4
1120	6
1121	4
1122	8
1123	5
1124	5
1125	9
1126	3
1127	6
1128	3
1129	7
1130	7
1131	5
1132	4
1133	5
1134	1
1135	1
1136	2
1137	0
1138	2
1139	2
1140	1
1141	3
1142	2
1143	2
1144	0
1145	1
1146	0
1147	1
1148	1
1149	0
1150	1
1151	2
1152	2
1153	0
1154	0
1155	2
1156	1
1157	1
1158	1
1159	0
1160	2
1161	0
1162	0
1163	0
1164	0
1165	0
1166	0
1167	1
1168	0
1169	0
1170	0
1171	0
1172	0
1173	0
1174	0
1175	1
1176	0
1177	0
1178	0
1179	0
1180	0
1181	0
1182	0
1183	1
1184	0
1185	0
1186	0
1187	0
1188	0
1189	0
1190	0
1191	0
1192	1
1193	0
1194	0
1195	1
1196	1
1197	0
1198	0
1199	0
1200	0
1201	0
1202	0
1203	0
1204	0
1205	0
1206	0
1207	0
1208	0
1209	0
1210	0
1211	0
1212	0
1213	0
1214	0
1215	0
1216	0
1217	0
1218	0
1219	0
1220	0
1221	0
1222	0
1223	0
1224	0
1225	0
1226	0
1227	0
1228	0
1229	0
1230	0
1231	0
1232	1
1233	0
1234	0
1235	0
1236	0
1237	0
1238	0
1239	0
1240	0
1241	1
1242	0
1243	0
1244	0
1245	0
1246	1
1247	0
1248	0
1249	0
1250	0
1251	0
1252	0
1253	0
1254	0
1255	0
1256	0
1257	0
1258	0
1259	0
1260	0
1261	0
1262	0
1263	0
1264	0
1265	0
1266	0
1267	0
1268	0
1269	0
1270	0
1271	0
1272	0
1273	0
1274	0
1275	0
1276	0
1277	0
1278	0
1279	1
1280	0
1281	0
1282	3
1283	0
1284	0
1285	0
1286	0
1287	0
1288	0
1289	0
1290	0
1291	0
1292	0
1293	0
1294	0
1295	0
1296	0
1297	0
1298	0
1299	0
1300	0
1301	0
1302	0
1303	0
1304	0
1305	0
1306	0
1307	0
1308	0
1309	1
1310	0
1311	0
1312	0
1313	0
1314	0
1315	1
1316	0
1317	0
1318	0
1319	0
1320	0
1321	0
1322	0
1323	0
1324	1
1325	1
1326	0
1327	0
1328	0
1329	0
1330	0
1331	0
1332	0
1333	0
1334	0
1335	0
1336	0
1337	0
1338	0
1339	0
1340	0
1341	0
1342	0
1343	0
1344	0
1345	0
1346	0
1347	0
1348	0
1349	0
1350	0
1351	0
1352	0
1353	0
1354	0
1355	0
1356	1
1357	0
1358	0
1359	0
1360	0
1361	0
1362	0
1363	0
1364	0
1365	0
1366	0
1367	0
1368	0
1369	0
1370	0
1371	0
1372	0
1373	0
1374	1
1375	1
1376	0
1377	0
1378	0
1379	0
1380	0
1381	0
1382	0
1383	0
1384	0
1385	0
1386	0
1387	0
1388	0
1389	0
1390	0
1391	0
1392	0
1393	0
1394	0
1395	0
1396	0
1397	0
1398	0
1399	1
1400	0
1401	0
1402	0
1403	0
1404	0
1405	0
1406	0
1407	0
1408	0
1409	0
1410	0
1411	0
1412	0
1413	0
1414	0
1415	0
1416	0
1417	0
1418	0
1419	0
1420	0
1421	0
1422	0
1423	0
1424	0
1425	0
1426	0
1427	0
1428	0
1429	0
1430	0
1431	0
1432	0
1433	0
1434	0
1435	0
1436	0
1437	0
1438	0
1439	0
1440	0
1441	0
1442	0
1443	0
1444	0
1445	0
1446	0
1447	0
1448	0
1449	0
1450	0
1451	0
1452	0
1453	0
1454	0
1455	0
1456	0
1457	0
1458	0
1459	0
1460	0
1461	0
1462	0
1463	0
1464	0
1465	0
1466	0
1467	0
1468	0
1469	0
1470	0
1471	1
1472	0
1473	0
1474	0
1475	0
1476	0
1477	0
1478	0
1479	0
1480	0
1481	0
1482	0
1483	0
1484	0
1485	0
1486	0
1487	0
1488	0
1489	0
1490	0
1491	0
1492	0
1493	0
1494	0
1495	0
1496	0
1497	0
1498	0
1499	0
1500	0
1501	0
1502	0
1503	0
1504	0
1505	0
1506	0
1507	0
1508	0
1509	0
1510	0
1511	0
1512	0
1513	0
1514	0
1515	0
1516	0
1517	0
1518	0
1519	0
1520	0
1521	0
1522	0
1523	0
1524	0
1525	0
1526	0
1527	0
1528	0
1529	0
1530	0
1531	0
1532	0
1533	0
1534	0
1535	0
1536	0
1537	0
1538	0
1539	0
1540	0
1541	0
1542	0
1543	0
1544	0
1545	0
1546	0
1547	0
1548	0
1549	0
1550	0
1551	0
1552	0
1553	0
1554	0
1555	0
1556	0
1557	0
1558	0
1559	0
1560	0
1561	0
1562	0
1563	0
1564	0
1565	0
1566	0
1567	0
1568	0
1569	0
1570	0
1571	0
1572	0
1573	0
1574	0
1575	0
1576	0
1577	0
1578	0
1579	0
1580	0
1581	0
1582	0
1583	0
1584	0
1585	0
1586	0
1587	0
1588	0
1589	0
1590	0
1591	0
1592	0
1593	0
1594	0
1595	0
1596	0
1597	0
1598	1
1599	0
1600	0
1601	0
1602	0
1603	0
1604	0
1605	0
1606	0
1607	0
1608	0
1609	0
1610	0
1611	0
1612	0
1613	0
1614	0
1615	0
1616	1
1617	0
1618	0
1619	0
1620	0
1621	0
1622	0
1623	0
1624	0
1625	0
1626	0
1627	0
1628	0
1629	0
1630	0
1631	0
1632	0
1633	0
1634	0
1635	0
1636	0
1637	0
1638	0
1639	0
1640	0
1641	0
1642	0
1643	0
1644	0
1645	0
1646	0
1647	0
1648	0
1649	0
1650	0
1651	0
1652	0
1653	0
1654	0
1655	0
1656	0
1657	0
1658	0
1659	0
1660	0
1661	0
1662	0
1663	0
1664	0
1665	0
1666	0
1667	0
1668	0
1669	0
1670	0
1671	0
1672	0
1673	0
1674	0
1675	0
1676	0
1677	0
1678	0
1679	0
1680	0
1681	0
1682	0
1683	0
1684	0
1685	0
1686	0
1687	0
1688	0
1689	0
1690	0
1691	0
1692	0
1693	0
1694	0
1695	0
1696	0
1697	0
1698	0
1699	0
1700	0
1701	0
1702	0
1703	0
1704	0
1705	0
1706	0
1707	0
1708	0
1709	0
1710	0
1711	0
1712	0
1713	0
1714	0
1715	0
1716	0
1717	0
1718	0
1719	0
1720	0
1721	0
1722	0
1723	0
1724	0
1725	0
1726	0
1727	0
1728	0
1729	0
1730	0
1731	0
1732	0
1733	0
1734	0
1735	0
1736	0
1737	0
1738	0
1739	0
1740	0
1741	0
1742	0
1743	0
1744	0
1745	0
1746	0
1747	0
1748	0
1749	0
1750	0
1751	0
1752	0
1753	0
1754	0
1755	0
1756	0
1757	0
1758	0
1759	0
1760	0
1761	0
1762	0
1763	0
1764	0
1765	0
1766	0
1767	0
1768	0
1769	0
1770	0
1771	0
1772	0
1773	0
1774	0
1775	0
1776	0
1777	0
1778	0
1779	0
1780	0
1781	0
1782	0
1783	0
1784	0
1785	0
1786	0
1787	0
1788	0
1789	0
1790	0
1791	0
1792	0
1793	0
1794	0
1795	0
1796	0
1797	0
1798	0
1799	0
1800	0
1801	0
1802	0
1803	0
1804	0
1805	0
1806	0
1807	0
1808	0
1809	0
1810	0
1811	0
1812	0
1813	0
1814	0
1815	0
1816	0
1817	0
1818	0
1819	0
1820	0
1821	0
1822	0
1823	0
1824	0
1825	0
1826	0
1827	0
1828	0
1829	0
1830	0
1831	0
1832	0
1833	0
1834	0
1835	0
1836	0
1837	0
1838	0
1839	0
1840	0
1841	0
1842	0
1843	0
1844	0
1845	0
1846	0
1847	0
1848	0
1849	0
1850	0
1851	0
1852	0
1853	0
1854	0
1855	0
1856	0
1857	0
1858	0
1859	0
1860	0
1861	0
1862	0
1863	0
1864	0
1865	0
1866	0
1867	0
1868	0
1869	0
1870	0
1871	0
1872	0
1873	1
1874	0
1875	0
1876	0
1877	0
1878	0
1879	0
1880	0
1881	0
1882	0
1883	0
1884	0
1885	0
1886	0
1887	0
1888	0
1889	0
1890	0
1891	0
1892	0
1893	0
1894	0
1895	0
1896	0
1897	0
1898	0
1899	0
1900	0
1901	0
1902	0
1903	0
1904	0
1905	0
1906	0
1907	0
1908	0
1909	0
1910	0
1911	0
1912	0
1913	0
1914	0
1915	0
1916	0
1917	0
1918	0
1919	0
1920	0
1921	0
1922	0
1923	0
1924	0
1925	0
1926	0
1927	0
1928	0
1929	0
1930	0
1931	0
1932	0
1933	0
1934	0
1935	0
1936	0
1937	0
1938	0
1939	0
1940	0
1941	0
1942	0
1943	0
1944	0
1945	0
1946	0
1947	0
1948	0
1949	0
1950	0
1951	0
1952	0
1953	0
1954	0
1955	0
1956	0
1957	0
1958	0
1959	0
1960	0
1961	0
1962	0
1963	0
1964	0
1965	0
1966	0
1967	0
1968	0
1969	0
1970	0
1971	0
1972	0
1973	0
1974	0
1975	0
1976	0
1977	0
1978	0
1979	0
1980	0
1981	0
1982	0
1983	0
1984	0
1985	0
1986	0
1987	0
1988	0
1989	0
1990	0
1991	0
1992	0
1993	0
1994	0
1995	0
1996	0
1997	0
1998	0
[truncated: 2,097 more rows]

## Sheet: Figure 4B
Cycles	Well 0	Well 1	Well 2	Well 3	Well 4	Well 5	Well 6	Well 7	Well 8	Well 9	Well 10	Well 11	Well 12	Well 13	Well 14	Well 15	Well 16	Well 17	Well 18	Well 19	Well 20	Well 21	Well 22	Well 23	Well 24	Well 25	Well 26	Well 27	Well 28	Well 29	Well 30	Well 31	Well 32	Well 33	Well 34	Well 35	Well 36	Well 37	Well 38	Well 39	Well 40	Well 41	Well 42	Well 43	Well 44	Well 45	Well 46	Well 47	Well 48
2	0.12392	-0.107342	-0.314041	-0.158859	-0.00498581	0.0495606	-0.0576286	-0.158653	-0.0451202	-0.0988159	-0.201016	-0.128254	-0.0979195	-0.123913	-0.0975151	-0.125111	-0.103294	-0.0168419	-0.262592	-0.206413	0.0642891	0.0460281	-0.182575	-0.142254	0.101383	0.109646	-0.0138626	-0.00343323	-0.300468	-4.50903	-0.0867805	-0.0583725	-0.0818939	0.223629	-0.0994186	0.00736618	0.093441	-0.040638	0.152157	-0.282345	0.137871	-0.180649	3.55579	-0.238689	-0.275078	0.0121155	0.0998726	-0.422314	-0.167309
3	-0.082264	-0.0316124	0.00802612	0.169834	0.197082	0.0363007	0.117058	-0.00616074	0.000858307	0.0476417	0.0297928	0.0488586	0.00363922	0.0434151	0.0831718	0.0480118	0.0080719	0.0819664	-0.178986	0.108356	-0.0134506	0.157474	0.405983	-0.109047	0.0423279	0.0934296	0.113888	0.122555	-0.0852966	-3.63098	0.145729	0.0401993	-0.0867538	0.0655251	0.013546	-0.12093	0.109562	-0.0664253	0.0422096	-0.107025	0.0881805	0.172169	2.67104	-0.0859261	-0.00952148	-0.125843	0.27906	0.0643158	0.18808
4	0.0273933	0.0856781	-0.128975	0.0276222	-0.0884781	0.0185966	-0.0551224	-0.00609207	-0.0445061	-0.00714493	-0.0615158	-0.0221443	0.192566	-0.0682259	0.0411911	-0.0360642	0.173676	0.0884285	0.1632	-0.0447922	0.209991	0.25906	0.0667381	-0.0321198	-0.0641937	0.170338	0.0122833	0.118469	0.062664	-2.62747	-0.0405693	0.131786	-0.0389748	-0.0193062	-0.0306587	-0.0420418	0.0506401	0.0629349	0.215012	-0.173572	0.148766	-0.0761643	4.70966	0.0344238	-0.0834885	-0.0979881	0.199173	0.027832	0.0156708
5	-0.0413475	-0.0254593	0.148335	0.00409317	0.213844	0.0450211	-0.0784416	0.119545	0.00478745	-0.0171623	-0.0550461	0.0456581	0.0430717	0.227654	-0.0951271	0.00396729	0.0492592	0.186081	0.0384865	-0.068512	-0.0800476	-0.0742722	-0.0933151	0.0590134	0.0107422	-0.0446968	-0.0632401	-0.0284767	0.0447235	-2.11613	-0.0618668	0.109123	0.0290985	0.003685	0.0692673	0.0420189	-0.0895424	-0.249523	-0.109985	0.111725	-0.0367088	0.126652	3.68575	0.145042	0.014843	0.020462	0.214993	-0.122665	0.0804787
6	-0.0146294	0.242024	0.329235	-0.0692711	0.0234222	-0.0879784	-0.00809479	-0.0619278	-0.0976639	-0.0170631	-0.0815125	-0.0601387	-0.0938301	-0.182915	0.186474	-0.00492477	-0.00509644	0.110207	0.017067	0.0298119	-0.112587	-0.0402412	0.167965	0.0948334	0.0320053	0.0471458	0.0217133	-0.0814362	-0.0153122	-1.49052	0.110809	-0.0825348	-0.0964394	-0.077343	0.243687	0.0195351	0.022995	-0.17244	-0.00740433	-0.0871048	-0.0995255	-0.00679398	2.59247	0.132488	0.0337791	0.157715	-0.150375	0.16396	-0.0748825
7	0.147163	0.258022	0.0499268	0.221386	0.111157	-0.0482063	-0.0292778	0.031559	0.155315	0.162483	0.220722	-0.0241051	-0.00372315	0.00897598	0.0344391	0.0894241	0.0102272	0.0497208	0.23135	0.141781	0.19099	-0.0054512	-0.00615692	0.134766	0.130672	0.0344658	0.0200768	0.0836525	0.0502281	-1.28969	0.10326	-0.136791	0.118256	0.00828934	0.155533	0.124313	0.130482	0.228416	0.00513458	-0.113975	0.129856	-0.039856	2.18223	0.0729332	0.0831222	0.129158	-0.185707	0.0979347	-0.0693855
8	0.068264	-0.0134354	-0.103905	-0.157799	-0.179951	0.0155067	0.115139	0.0282249	0.0712776	-0.0853729	0.105835	-0.107204	-0.0402794	0.0297165	0.0191422	0.00355148	0.00897598	-0.138893	0.0778656	-0.0895386	0.00463486	-0.0811005	-0.166206	0.0390511	0.10849	0.0257187	0.0435142	0.0111427	-0.00838852	-0.817078	-0.034729	0.0374603	0.187454	0.186558	-0.103947	0.325287	0.0696182	0.214439	0.0538788	-0.00479126	0.135677	-0.0431519	1.7915	0.256489	0.0429382	0.0476074	0.0776367	0.139099	-0.0705528
9	0.119022	0.170917	0.0494499	-0.0337448	-0.0218239	-0.0151977	-0.0253448	-0.0923576	0.0719566	-0.0241623	0.0225029	0.103943	0.0723381	-0.0285873	-0.0583038	-0.294548	-0.201691	-0.20322	-0.11721	-0.0487328	-0.0761414	-0.106648	-0.0389595	-0.0589104	0.0282555	-0.120159	0.0659485	0.0683327	0.0380516	-0.362717	-0.0422783	-0.0741081	0.102524	0.0204849	-0.0591392	-0.0246124	-0.0732842	0.170105	-0.0522881	0.382923	-0.024662	-0.246822	1.11419	-0.273087	0.117615	-0.00317001	0.0868568	0.0507278	0.11953
10	0.000514984	-0.12709	-0.141487	-0.104446	-0.165318	0.00164795	0.0182877	0.01437	-0.029026	-0.134609	0.114963	-0.0400543	-0.148884	0.109966	-0.128075	-0.110634	-0.046257	-0.344891	0.0551262	-0.0761452	-0.0851364	-0.145863	-0.121265	0.00344467	0.137146	-0.214172	-0.041008	-0.0797386	-0.0810547	-0.291443	-0.168003	-0.0273438	0.0649567	-0.00018692	-0.140217	-0.0352554	-0.134926	0.144321	-0.064312	0.240787	-0.106235	-0.0714912	0.891518	-0.33102	-0.0340538	0.158016	-0.304909	-0.213406	-0.0247116
11	-0.147438	-0.334629	-0.244823	-0.152702	-0.206428	-0.00579453	0.0163384	-0.035862	0.0180588	0.0503883	-0.106724	0.0780487	-0.0728912	-0.0930061	-0.113384	0.0200424	0.0180283	0.00285721	0.194885	0.0428314	0.0247498	-0.00481033	-0.202824	-0.0377121	-0.280071	-0.0461083	-0.170364	-0.215778	-0.100056	0.194931	-0.0309982	-0.23296	-0.0338821	-0.246368	0.00626755	-0.135063	0.0398254	-0.152966	-0.0986938	0.278542	-0.29921	-0.0366135	0.371414	-0.046978	-0.385048	-0.144047	-0.152126	-0.180569	-0.241226
12	-0.143059	-0.312347	0.0336304	-0.102066	-0.0350723	0.108898	-0.0319099	-0.0808029	-0.038353	0.0170135	-0.0791016	-0.0296364	0.0294304	0.00563812	-0.0142326	-0.0323753	-0.292069	-0.129192	-0.249065	-0.0800781	0.00550079	-0.0872879	-0.33881	-0.0904579	-0.176662	-0.250141	-0.105469	-0.185654	0.045784	0.350357	-0.0745964	-0.043644	-0.0545311	-0.0494957	-0.245388	0.0744133	-0.173061	0.0505943	0.00421143	0.0834923	-0.114845	0.0745964	0.082962	0.14468	0.252132	0.155605	-0.319473	-0.150005	-0.0137062
13	0.0803413	-0.305077	-0.151569	-0.26329	-0.187958	-0.0603676	-0.0313644	0.0225182	-0.122391	-0.0946045	-0.164169	-0.0249939	-0.303963	-0.115982	-0.107407	-0.00601196	-0.147934	-0.0334663	-0.200119	0.00865936	0.0022049	0.073494	-0.0993805	-0.164501	-0.161968	-0.0364914	-0.0653153	-0.151398	0.0427017	0.342682	-0.0527878	0.223183	-0.163525	0.0346222	-0.132053	-0.118252	-0.149555	-0.219708	-0.0966072	0.0513306	-0.19717	0.00947189	-0.79998	-0.187161	-0.252583	-0.344749	-0.19474	-0.0357285	-0.139412
14	-0.0280075	-0.16124	-0.135166	0.047142	-0.109608	-0.0982552	0.0119095	-0.0046463	-0.165176	0.0448494	-0.0359917	0.14077	0.038723	-0.0541802	-0.139515	-0.154835	-0.0233879	-0.145893	-0.448231	0.0188599	-0.19175	-0.150917	-0.181313	0.0376167	-0.196564	-0.189442	-0.0783196	-0.170898	-0.0718079	0.494003	-0.0915566	-0.111748	-0.121014	-0.0722275	-0.254097	-0.029747	-0.310345	0.257038	-0.0251923	-0.115376	-0.206348	-0.0262642	-1.0288	-0.305065	-0.19817	-0.212624	-0.279579	-0.288498	-0.24844
15	-0.0310783	-0.231861	-0.079361	0.200863	-0.0845909	0.033886	-0.164188	0.0801468	0.0421295	0.0589638	-0.12904	-0.152245	-0.0199661	-0.0165482	-0.121899	0.0441856	0.131672	-0.173672	-0.26376	0.00362015	-0.0427475	-0.0246658	0.0155449	0.0244827	-0.165806	0.136188	-0.120747	-0.00242615	0.0273399	0.270416	-0.0244141	0.0669098	0.000442505	-0.139217	-0.0882454	-0.157299	-0.0578346	-0.183586	0.0553551	-0.182686	0.0249062	0.0941086	-1.54277	-0.147438	0.172119	-0.0770798	-0.182899	-0.126118	0.0595055
16	-0.139767	0.0492439	0.0674972	0.220314	0.2412	0.385319	0.21563	0.430443	0.264904	0.43742	0.193661	0.0354538	0.122414	0.428986	0.164818	0.1576	0.287109	0.316055	0.00390244	0.51234	0.173099	0.103485	0.315689	0.497154	0.195362	0.156124	0.173168	0.293488	0.315022	0.403473	0.0873222	-0.00351715	-0.0506515	0.0975227	0.354324	0.0388603	0.325314	-0.243099	0.261528	-0.0704727	0.256912	0.491962	-1.80808	0.212776	0.153892	0.16787	0.126652	0.192707	0.281838
17	0.329067	0.321621	0.469135	1.12983	0.497448	0.803467	0.748222	0.782627	0.693577	0.654339	0.570797	0.520428	0.479977	1.12317	0.451904	0.58036	0.699791	0.371384	0.206055	0.695843	0.491489	0.343205	0.526615	0.701137	0.482052	0.553272	0.389519	0.464962	0.619331	0.334396	0.269661	0.0994644	0.417046	0.364628	0.545128	0.493252	0.498119	-0.0833817	0.661034	-0.354713	0.460411	1.25012	-1.94329	0.290985	-0.0670357	0.0726433	0.32729	0.496376	0.46043
18	1.07583	0.994621	1.15884	1.99333	1.09713	1.59042	2.00055	1.90146	1.66921	1.61123	1.34322	1.30873	1.0905	1.67654	1.05745	1.35888	1.56144	1.39439	0.486191	1.45973	1.04004	1.00835	1.43542	1.52396	1.2211	1.53627	0.964947	1.51088	1.1847	0.0493622	0.971142	0.862988	1.16858	1.20994	1.25139	1.10266	1.29767	0.248337	1.33005	-0.256493	1.41035	2.12278	-2.3098	1.0807	0.848862	0.83725	1.00483	1.41141	1.5382
19	2.59679	2.42382	2.71656	4.18737	2.9323	3.04106	4.24504	4.37392	3.43858	3.22908	3.03207	3.11784	2.78534	3.41447	2.94746	3.27013	3.773	2.87142	1.95455	3.20408	2.75835	2.54144	3.4305	3.47533	3.47712	3.35463	2.82824	3.4801	3.1282	0.263977	2.2501	2.0365	2.97613	3.01349	2.81053	2.60996	3.00897	2.74701	3.17225	-0.0607643	3.55946	4.43285	-1.79051	2.7132	2.06037	1.901	2.09326	3.13591	3.13711
20	5.69461	4.96724	5.93495	8.24524	6.56142	6.02883	8.86595	8.65803	7.37185	6.6815	6.4692	6.78814	6.43974	6.86346	6.18958	6.66376	7.72768	6.28188	4.73174	6.45026	5.87203	6.28704	6.69215	7.22789	7.51153	7.29991	5.83663	7.29067	6.08444	0.315124	4.97164	4.50392	6.61187	6.73163	5.95739	6.04918	6.42866	5.58631	6.01318	0.256661	7.20181	9.0162	-1.20762	5.7444	4.58775	4.0468	4.28235	6.70284	5.94394
21	11.8957	10.3902	11.9984	16.8303	13.5502	12.2992	17.426	17.2001	15.0587	13.6322	12.8387	13.5825	13.3025	14.2012	12.4807	13.4649	15.6511	12.7131	10.4129	12.8517	11.9416	12.9522	13.1545	14.4894	15.4065	14.49	11.9279	14.4373	12.6781	-0.144501	10.7348	9.15907	13.2074	14.0185	12.5419	11.8824	13.1019	12.2317	12.3922	0.900612	14.6296	18.0812	-0.451614	12.1014	9.16243	9.16354	9.06054	13.6137	12.4153
22	23.5666	20.2458	24.0183	33.1206	26.9135	24.2066	34.575	33.8302	29.5364	26.7576	25.3812	27.0815	26.4624	27.5726	24.8793	26.6003	31.109	25.5484	20.8605	25.4047	23.5787	25.8765	26.271	28.3328	30.4672	28.7076	23.4255	28.4385	24.5098	-0.105606	22.1579	18.2881	26.6721	27.767	24.761	24.298	26.0569	25.415	24.5021	2.14283	29.1231	35.2088	-0.225067	23.9543	18.4618	17.5367	17.9378	26.9446	24.1818
23	46.7545	39.8046	46.5825	63.6805	52.2026	46.9737	66.3081	65.2717	56.9654	51.3719	49.4023	52.9065	51.8108	53.1245	48.928	51.6896	59.6818	49.7495	41.5545	49.517	46.4383	51.1611	50.7074	54.2786	59.2957	55.5035	45.8076	54.8532	47.6649	-0.363464	43.6636	35.8834	52.4168	54.5664	48.3376	47.7672	51.0225	50.5849	47.9311	4.09139	56.7579	67.3426	-0.406532	46.838	36.5263	35.0569	34.947	52.1847	47.2547
24	87.7571	75.2548	87.3039	117.242	97.1726	87.7986	121.067	119.7	105.905	95.5978	91.9424	98.6407	97.3801	97.3992	91.3324	96.2678	109.866	93.0411	78.2065	92.5475	87.1167	96.356	94.053	100.653	109.75	103.326	86.2878	102.34	89.7063	-0.432175	82.7203	67.0058	98.1988	102.783	90.632	89.2704	95.7214	94.1409	89.677	7.37215	106.266	123.567	-0.500183	86.5645	69.0537	66.5599	66.476	97.3092	88.6565
25	154.795	135.203	155.117	202.121	172	154.427	205.42	205.053	183.595	166.905	160.39	173.683	171.111	165.941	161.467	169.498	189.556	163.755	140.276	162.675	155.856	170.708	163.486	173.314	189.351	180.094	152.467	178.545	158.733	-0.0749817	149.379	117.632	173.119	181.124	158.956	158.782	169.078	162.4	158.174	13.1801	186.312	211.323	-0.62925	150.144	123.081	119.819	119.523	170.547	157.195
26	245.712	222.985	251.642	313.345	281.361	247.238	311.266	314.901	287.741	263.552	252.976	276.267	273.309	254.541	258.688	269.109	292.72	260.8	229.154	261.31	253.992	274.395	256.566	266.827	293.567	283.669	244.702	280.321	254.816	0.0279388	245.7	181.441	276.045	287.862	252.037	255.348	271.118	249.45	253.334	22.2825	294.996	323.757	-0.649178	233.633	201.321	199.046	195.991	270.338	253.753
27	346.371	327.885	364.097	432.748	413.744	351.861	420.231	429.853	400.677	370.272	353.519	390.923	388.483	347.821	368.61	380.948	401.998	370.33	333.195	373.152	368.287	392.519	358.319	365.36	405.249	396.789	350.14	393.192	364.089	0.273804	359.656	236.094	391.176	407.881	354.745	366.003	386.368	340.666	361.459	36.8411	415.557	441.42	-0.290352	322.039	294.068	292.42	287.33	379.073	364.309
28	438.377	431.531	471.421	540.587	543.185	450.341	516.537	532.078	503.69	469.754	443.866	500.009	496.463	428.524	472.482	486.67	501.084	473.104	432.787	479.169	479.786	503.908	452.42	453.146	506.692	500.85	449.113	498.497	467.803	0.324982	469.803	288.623	500.564	521.206	450.179	471.389	490.082	422.881	462.667	59.7072	528.624	548.624	-0.102837	403.592	384.819	384.111	377.274	479.218	470.073
29	510.158	519.21	562.622	628.368	647.922	534.072	595.142	613.737	587.077	552.313	515.592	590.999	588.068	496.441	559.64	574.919	583.357	560.74	516.273	568.342	575.329	596.912	530.448	525.326	591.252	587.642	533.076	587.078	555.892	0.36647	562.157	342.707	592.168	616.215	531.078	561.213	571.95	492.058	544.567	93.2476	623.456	636.551	-0.00457764	471.385	462.684	463.538	453.232	561.739	559.918
30	566.508	590.68	635.983	698.593	729.433	601.577	657.574	677.048	653.111	618.884	571.768	664.916	662.055	555.341	630.183	647.185	649.795	631.355	582.573	639.847	653.614	671.619	592.684	584.582	660.155	657.25	600.423	659.435	627.327	0.361404	635.073	392.415	667.203	693.132	595.565	634.101	635.729	546.998	607.522	138.78	701.486	708.658	0.021759	527.141	526.904	529.12	515.272	626.14	634.12
31	613.199	647.848	694.636	753.164	791.746	655.272	707.423	727.89	705.323	673.686	617.302	723.815	722.685	607.446	686.176	705.029	705.27	689.767	635.636	695.61	716.216	729.298	644.694	634.141	715.446	713.077	652.868	718.151	683.726	0.288223	691.783	436.846	727.958	754.391	649.109	692.871	686.596	592.124	656.776	195.42	764.374	765.924	0.273613	572.234	579.872	580.948	565.316	677.664	692.932
32	652.109	693.497	739.925	794.773	840.728	697.785	746.275	766.372	746.094	717.666	653.29	769.168	769.829	649.546	729.335	749.55	749.541	735.634	676.142	739.082	765.462	774.046	685.813	674.76	758.772	756.681	693.216	766.603	728.832	0.409378	736.173	473.243	775.349	802.644	691.256	738.747	727.707	627.336	694.586	258.692	812.821	810.527	0.584007	606.584	620.781	622.868	602.938	719.037	740.294
33	685.378	731.579	778.949	831.713	881.924	732.879	779.834	799.562	779.925	755.35	684.099	806.681	809.834	686.457	765	785.376	787.221	774.149	710.552	775.604	805.848	811.529	722.457	709.097	794.812	792.891	727.064	807.48	766.884	0.479904	773.309	505.92	814.311	841.908	727.749	776.614	762.521	656.415	727.253	324.095	851.921	846.926	0.546364	635.552	654.538	656.021	634.929	753.815	778.597
34	712.356	761.741	808.846	858.834	914.875	760.732	806.413	826.11	807.698	785.487	708.947	836.359	841.084	716.34	793.202	813.44	818.032	805.263	737.233	803.681	837.165	841.489	751.326	736.752	823.196	821.258	754.582	840.289	796.761	0.25444	802.737	533.738	845.998	872.677	756.762	807.249	790.164	679.617	752.979	386.474	884.131	876.027	0.337074	658.867	681.577	682.009	660.806	781.895	809.952
35	734.711	786.647	834.945	882.38	942.74	784.215	828.087	847.874	829.807	811.221	728.641	861.612	867.746	742.378	817.843	837.129	843.905	831.819	760.429	827.631	863.074	866.26	775.15	760.211	845.108	844.572	775.754	866.561	820.731	0.211792	826.812	556.939	872.755	899.295	781.25	832.065	813.46	698.333	774.073	444.98	910.76	899.15	0.56073	678.934	704.667	704.654	679.866	805.95	835.792
36	753.769	807.856	854.948	900.73	965.075	802.86	845.038	865.075	849.262	832.282	745.754	881.634	889.485	763.891	837.595	857.181	864.848	853.197	778.764	847.694	884.689	887.663	796.112	780.059	865.459	864.565	795.058	890.517	841.197	-0.334595	847.594	578.375	894.666	920.67	801.856	852.626	833.543	713.494	792.594	496.883	932.798	918.906	0.615616	694.642	723.455	721.551	697.94	825.679	857.707
37	770.353	824.75	872.092	916.172	984.628	818.318	860.172	880.086	864.906	849.181	759.529	898.856	907.639	781.644	853.377	872.745	882.727	871.194	793.756	863.804	901.827	903.825	813.286	796.798	881.377	880.299	810.638	909.938	858.358	-0.558929	864.732	596.56	913.686	937.56	819.032	868.998	849.21	726.898	807.083	543.714	951.129	935.419	0.531723	708.526	739.006	735.11	713.495	841.893	876.129
38	784.332	839.941	886.639	928.052	1000.7	831.862	873.004	892.485	877.857	864.908	771.504	913.72	922.716	797.193	867.029	886.172	897.088	887.109	806.765	878.333	915.654	918.413	827.853	811.094	895.138	893.805	824.378	926.795	873.283	-0.817139	878.31	613.692	928.847	951.464	832.953	883.234	862.567	736.972	819.319	583.763	965.43	948.429	0.487587	717.351	750.141	746.596	724.143	855.226	890.862
[truncated: 588 more columns]

## Sheet: Figure 4C
Cycle	Number Positive
2	0
3	0
4	0
5	0
6	0
7	0
8	0
9	0
10	0
11	0
12	0
13	0
14	0
15	0
16	0
17	0
18	0
19	0
20	0
21	0
22	0
23	157
24	358
25	444
26	519
27	539
28	542
29	544
30	545
31	545
32	546
33	546
34	546
35	546
36	546
37	546
38	546

## Sheet: Figure 4D
Cycle	Well 0	Well 1	Well 2	Well 3	Well 4	Well 5	Well 6	Well 7	Well 8	Well 9	Well 10	Well 11	Well 12	Well 13	Well 14	Well 15	Well 16	Well 17	Well 18	Well 19	Well 20	Well 21	Well 22	Well 23	Well 24	Well 25	Well 26	Well 27	Well 28	Well 30	Well 31	Well 32	Well 33	Well 34	Well 35	Well 36	Well 37	Well 38	Well 39	Well 40	Well 41	Well 43	Well 44	Well 45	Well 46	Well 47	Well 48	Well 49	Well 50
62	-4.15897	-6.69495	-6.87286	-8.52689	-12.0688	-6.64108	-9.07452	-9.91788	-8.49771	-9.25452	-8.11667	-8.72925	-6.94116	-6.93939	-8.50146	-8.21609	-7.46924	-6.91202	-7.97577	-9.00192	-8.37958	-8.83853	-7.58575	-6.87674	-6.82092	-7.92105	-9.27783	-7.21661	-6.90067	-8.9151	-5.93576	-6.89282	-8.02478	-7.68127	-7.69754	-9.86972	-5.87775	-9.65744	-0.923462	-7.54141	-7.93262	-6.58182	-6.42172	-7.85391	-7.2645	-8.71387	-7.55954	-6.66361	-7.09579
63	-4.1058	-6.94769	-6.96677	-8.31534	-11.7766	-6.18607	-8.3078	-9.21118	-8.42856	-8.47873	-7.61612	-8.50632	-6.99838	-6.32254	-7.93201	-7.30206	-7.09125	-6.91757	-7.6442	-8.8053	-7.8114	-8.63336	-7.03131	-6.75546	-6.5723	-7.79782	-8.42087	-6.48935	-6.48782	-8.17319	-5.43948	-6.56406	-7.52991	-6.8822	-7.52756	-9.45062	-6.30185	-9.22647	-0.798004	-7.11231	-7.99481	-6.00967	-6.12097	-6.81802	-6.75961	-8.176	-6.84866	-7.12476	-7.14609
64	-4.37854	-7.10248	-7.13568	-8.77975	-11.9776	-6.79773	-8.7489	-9.26681	-8.42825	-8.51886	-7.85416	-8.84537	-7.50876	-5.90677	-8.0582	-7.83917	-7.65472	-7.59769	-8.12878	-8.97308	-8.1752	-8.95081	-7.59964	-6.98975	-7.12256	-8.09567	-8.42252	-7.1589	-7.04791	-8.38507	-5.2525	-7.60873	-8.51401	-6.93378	-7.948	-9.16836	-6.46368	-9.47272	-1.58093	-8.01773	-8.53027	-6.04214	-6.09393	-6.75568	-6.51459	-8.91122	-7.64716	-7.10657	-7.83899
65	-5.31976	-7.87222	-7.80341	-9.99393	-12.5165	-7.76254	-9.62686	-10.3738	-8.7663	-8.57739	-8.69241	-9.12146	-8.42325	-6.51285	-8.54773	-8.61972	-8.48865	-7.84836	-8.79291	-8.84921	-8.4451	-9.0047	-8.24457	-7.39581	-8.03888	-8.35916	-8.75156	-8.53915	-8.05185	-9.12598	-5.28888	-8.80692	-9.03677	-7.34738	-8.78964	-9.81976	-6.23947	-9.85275	-1.90362	-8.95422	-9.44333	-6.64987	-7.44949	-7.55649	-6.98569	-9.16592	-8.60159	-7.60245	-8.27292
66	-5.2055	-7.83173	-7.98016	-9.20526	-11.4986	-7.2153	-8.83679	-9.95419	-8.95114	-8.20273	-8.06808	-8.85727	-8.09225	-6.52036	-8.04297	-8.05801	-7.83139	-7.65595	-8.49307	-8.70563	-8.05618	-9.22867	-7.70496	-7.43448	-7.84354	-8.03635	-8.24188	-8.19968	-7.54199	-9.04459	-4.52246	-8.2131	-8.63358	-7.48633	-8.33145	-9.66736	-6.57422	-9.43613	-2.06235	-8.54047	-8.74197	-6.64258	-6.7511	-7.34027	-7.69189	-8.23242	-8.06772	-7.15454	-8.0657
67	-5.14389	-7.72678	-7.98325	-8.71478	-10.9071	-7.14108	-8.63736	-9.57523	-8.79245	-8.29251	-8.18588	-8.96014	-7.76623	-6.41043	-7.99896	-8.40152	-7.97412	-8.00455	-8.38977	-8.68774	-8.18884	-9.55655	-7.20999	-7.5896	-8.03949	-8.19253	-8.12213	-8.14179	-7.65851	-9.03198	-4.36835	-7.99933	-8.52872	-7.49164	-8.21903	-9.33594	-7.32632	-9.05261	-2.65555	-8.61411	-8.5874	-6.68307	-6.04587	-6.48132	-7.44934	-8.33981	-8.35638	-6.76279	-8.0661
68	-4.5755	-7.39511	-7.71179	-8.88532	-10.4521	-6.88278	-8.33164	-8.81424	-8.1973	-8.08234	-7.68674	-8.37335	-7.98218	-6.63251	-7.7211	-8.11392	-8.18469	-7.97781	-7.93466	-8.07153	-7.88812	-8.61475	-7.54367	-7.35883	-8.06097	-8.37567	-7.86014	-8.14346	-7.68286	-8.52194	-4.59049	-8.31757	-8.85446	-7.49274	-8.66611	-9.65512	-6.94858	-8.85272	-2.30011	-8.74579	-8.76526	-6.44727	-6.9968	-7.077	-6.61606	-8.35046	-8.43576	-7.11237	-8.36572
69	-5.85632	-8.18628	-8.29596	-9.42639	-11.0088	-8.08817	-9.01593	-9.29361	-8.78561	-8.59589	-7.91034	-9.09708	-8.88989	-7.07916	-8.29306	-8.31158	-8.82425	-8.50156	-8.26102	-8.73358	-8.90372	-9.14038	-7.72507	-8.13715	-8.75266	-8.90375	-8.39096	-9.12912	-8.358	-8.83972	-4.76791	-8.80673	-9.35019	-8.0936	-9.12152	-9.63159	-7.52606	-8.92123	-2.60336	-9.40378	-9.17892	-7.2569	-8.29748	-7.95648	-6.99887	-8.62418	-9.17779	-7.25861	-9.19443
70	-6.41388	-8.54251	-8.87802	-9.49533	-10.7275	-8.33865	-8.93369	-9.46631	-9.1235	-9.04684	-8.31812	-9.53488	-9.02435	-7.27267	-8.80768	-9.00119	-9.30444	-8.9823	-8.62811	-9.13165	-9.40399	-9.56168	-8.06744	-8.39545	-8.8631	-9.06247	-8.74527	-9.33252	-8.81879	-8.75958	-4.98724	-9.04865	-9.2038	-8.20923	-9.25378	-9.22372	-7.57165	-8.61844	-3.32124	-9.76947	-9.69238	-7.76898	-7.59149	-8.01211	-7.04584	-8.30289	-9.37805	-7.38089	-9.02591
71	-5.48737	-8.42462	-8.69211	-9.37531	-9.98779	-7.80701	-8.66861	-9.07483	-9.01602	-8.87543	-8.18301	-9.38773	-8.67755	-7.33273	-8.71088	-8.67078	-9.01895	-9.01358	-8.52722	-8.76981	-8.96597	-8.90854	-8.38489	-8.06097	-8.71722	-9.23166	-8.46335	-8.742	-8.44928	-8.61334	-4.9431	-9.16739	-9.22714	-8.13116	-9.06897	-9.41232	-7.33054	-8.80939	-3.68033	-9.59674	-9.65994	-7.41489	-7.31613	-7.72229	-7.45758	-8.2074	-9.01099	-7.43716	-9.18747
72	-6.11932	-8.70877	-8.59149	-9.75522	-10.4651	-8.47995	-9.11758	-9.49124	-9.19159	-8.62683	-8.56238	-9.60028	-9.15576	-7.45874	-8.74664	-8.81445	-8.96188	-8.71426	-8.60428	-9.07694	-9.14297	-8.76315	-7.95486	-8.5733	-9.30237	-9.3562	-8.47214	-9.31192	-8.8031	-9.01431	-4.76216	-9.25293	-9.09689	-8.39749	-9.39508	-9.15729	-7.87686	-8.83023	-3.61829	-9.66577	-9.37109	-7.11591	-7.54157	-7.67953	-7.02612	-8.21747	-9.22321	-7.27931	-9.26434
73	-6.72784	-9.05264	-9.43845	-10.3188	-10.8332	-8.85678	-9.43545	-10.2643	-9.47165	-9.32846	-8.75351	-10.1808	-9.68018	-7.89947	-9.37402	-9.71796	-9.76471	-9.11154	-9.06219	-9.72934	-9.8252	-9.68457	-8.44543	-9.04904	-9.69498	-9.5556	-8.98392	-10.0059	-9.46533	-9.27057	-5.62373	-9.71161	-9.49835	-8.85727	-10.096	-9.15918	-7.92749	-9.08966	-3.98772	-10.2371	-10.0513	-7.89053	-7.94531	-7.83264	-7.22662	-8.59949	-9.71796	-7.295	-9.25815
74	-6.9357	-9.21478	-9.87476	-9.841	-10.6171	-9.03326	-9.61975	-10.0187	-9.57101	-9.61343	-8.40674	-10.4459	-9.61877	-8.18823	-9.11212	-9.71558	-9.65329	-9.46896	-9.1532	-9.57138	-9.82358	-10.0658	-8.79938	-8.64407	-9.61792	-9.80887	-9.12338	-9.89423	-9.19995	-9.61807	-5.73377	-10.1346	-10.2224	-8.9693	-9.92483	-9.64618	-7.49326	-9.43045	-4.22852	-10.7115	-10.3803	-8.0737	-7.87187	-7.58897	-7.989	-9.40231	-9.81305	-7.67517	-9.73544
75	-7.23294	-9.4545	-9.75503	-10.0094	-11.2145	-9.30222	-9.74081	-9.88873	-10.1074	-9.621	-8.59792	-10.3738	-10.0519	-8.3501	-9.33408	-9.61557	-9.71655	-9.72848	-9.32028	-9.82007	-9.87692	-10.1463	-8.78662	-8.90832	-9.94748	-10.1556	-9.17462	-9.87701	-9.25314	-9.65479	-5.40569	-9.80008	-10.5924	-9.17654	-9.82568	-10.0471	-8.50838	-9.35269	-4.42805	-10.8864	-10.0446	-7.55592	-7.61679	-8.68041	-7.84619	-9.3902	-9.74118	-7.6008	-10.2274
76	-7.20151	-9.78403	-10.1183	-11.0665	-11.2425	-9.24646	-9.9241	-10.583	-10.1783	-10.2403	-9.26073	-10.747	-10.5477	-8.62256	-9.97315	-10.1085	-10.6328	-10.376	-9.57126	-10.3592	-10.4456	-10.9063	-9.4545	-9.72429	-10.2908	-10.3102	-9.55756	-10.6506	-9.92941	-10.0786	-6.17129	-10.432	-11.2486	-9.36395	-10.3957	-10.3703	-9.03288	-9.74676	-4.96938	-11.0348	-10.7684	-8.28114	-9.00273	-9.38391	-8.74553	-9.42767	-10.3931	-8.15535	-10.5034
77	-7.92452	-10.0235	-10.4285	-11.3747	-11.8198	-9.62237	-10.6053	-11.0399	-10.5751	-10.5523	-9.6631	-11.3318	-11.014	-9.2122	-10.1735	-10.7094	-10.9297	-10.7555	-9.7683	-10.9035	-10.8256	-10.9849	-9.94424	-9.60976	-10.528	-10.6666	-10.0789	-11.0093	-10.3507	-10.5992	-6.63727	-11.338	-11.2116	-10.0176	-10.9079	-10.6689	-8.54723	-10.1104	-5.39587	-11.391	-11.6781	-9.06885	-9.48584	-9.1864	-9.41473	-9.78702	-10.8742	-8.67848	-10.9407
78	-8.04065	-9.90034	-10.5203	-11.0687	-12.0155	-9.79622	-10.4956	-11.0006	-10.8163	-10.0254	-9.51903	-11.2264	-11.2231	-9.05278	-10.4602	-10.653	-10.6193	-10.2798	-10.0161	-10.5915	-10.6744	-10.7992	-9.70564	-9.58771	-10.7063	-10.7749	-10.2183	-10.798	-10.2848	-10.3442	-6.43466	-10.9428	-10.9107	-10.08	-10.818	-10.5017	-8.92665	-10.2379	-5.36229	-11.5632	-11.4495	-8.64664	-8.63791	-9.06674	-8.33388	-9.81999	-10.4766	-8.13138	-10.7297
79	-7.71837	-10.0747	-10.4413	-11.0806	-11.3835	-9.95941	-10.2257	-10.8599	-10.4036	-10.1382	-9.22119	-10.9912	-10.8729	-8.90945	-10.2544	-10.4986	-10.6184	-10.6744	-9.96431	-10.5194	-10.6005	-10.9307	-9.4621	-9.88249	-10.915	-10.6197	-10.1835	-10.9969	-10.4033	-10.6424	-6.56055	-10.8222	-11.3534	-9.64868	-10.7166	-10.359	-8.99495	-10.1542	-5.46056	-11.5935	-11.27	-8.41728	-8.49434	-8.86937	-8.31484	-9.84448	-10.6583	-8.26024	-10.753
80	-8.50763	-10.4948	-10.5741	-11.5053	-12.3452	-10.404	-10.9924	-11.0586	-10.9212	-10.7795	-9.59174	-11.6871	-11.1217	-9.24713	-10.451	-10.8641	-10.9606	-10.8291	-10.0724	-10.9895	-11.1784	-10.9901	-9.82362	-10.1006	-11.0563	-10.703	-10.3595	-11.3128	-10.6584	-10.7697	-7.18507	-11.4337	-11.8135	-9.71274	-10.9865	-10.5439	-8.94345	-10.3844	-5.58635	-11.9067	-11.4955	-8.81525	-9.47824	-8.99324	-9.24966	-10.1356	-11.0729	-8.49991	-11.0116
81	-8.50357	-10.5034	-10.9163	-11.7057	-12.8842	-10.2444	-10.8931	-10.9896	-10.8675	-10.6115	-9.4182	-11.4953	-11.1287	-9.2738	-10.642	-10.8527	-10.7992	-10.3172	-9.84161	-10.7989	-11.1101	-11.013	-9.69794	-9.55145	-10.7468	-10.9584	-10.1611	-11.1213	-10.2439	-10.2987	-6.86528	-10.9439	-11.5117	-9.94249	-10.7033	-10.5571	-8.5489	-10.1758	-5.31953	-11.5524	-11.2303	-8.52183	-8.78229	-9.05051	-8.79015	-9.88754	-10.7852	-8.77684	-10.6322
82	-7.93806	-10.1035	-10.4627	-11.3093	-12.3168	-10.1667	-10.5605	-10.7156	-10.3045	-10.3406	-9.11388	-11.1583	-10.8767	-9.32753	-10.3452	-10.6696	-10.5009	-10.573	-9.70349	-10.7318	-10.8522	-11.0867	-9.54781	-9.15366	-10.6457	-10.9409	-10.1207	-11.011	-10.1644	-10.278	-6.24895	-10.8562	-11.3204	-9.80418	-10.5089	-10.3931	-8.5076	-9.66296	-5.3846	-11.2188	-11.4632	-8.08829	-8.48837	-8.45398	-8.38998	-9.80016	-10.2433	-8.25038	-10.912
83	-5.34944	-6.2455	-7.28143	-8.03139	-9.86557	-7.64102	-8.10046	-8.02693	-8.35832	-8.1555	-6.95627	-8.65967	-8.12779	-7.24176	-7.71141	-7.83055	-7.20369	-7.69212	-7.0929	-8.54271	-8.34705	-8.64093	-7.95851	-6.38684	-7.31241	-7.64244	-8.15257	-8.04198	-7.53633	-7.74181	-5.05716	-8.94426	-8.58845	-6.74291	-7.63835	-6.6559	-6.55144	-7.83206	-3.00339	-8.57194	-8.82008	-6.75765	-7.76376	-5.48982	-6.03191	-7.65282	-7.07036	-6.70493	-8.08293
84	3.45715	6.26952	3.6807	2.19798	-1.93678	0.809998	1.58621	3.31139	0.0710144	2.0883	3.97282	0.724228	1.85268	1.32239	0.577438	1.46867	4.47766	3.0518	3.37955	-0.0219421	1.82431	0.688858	0.744873	7.51157	2.03967	3.15106	1.14555	3.54411	2.77612	1.9129	2.215	1.0454	1.25967	3.50102	5.53146	2.91894	1.44351	-0.13533	6.15477	2.25447	1.96591	0.846893	0.722732	5.40334	2.8931	1.44864	5.55522	0.240524	2.82211
85	37.4673	46.4691	42.0935	41.1776	26.6698	34.3117	38.4269	42.0586	34.3544	43.5595	39.6075	39.1238	40.6236	36.6965	33.5118	36.8356	48.1842	43.5761	39.7318	35.3438	39.2079	36.7063	37.1873	54.556	38.6043	45.9611	36.1723	47.3326	41.3444	36.5681	33.681	42.4798	40.2438	39.6414	52.5276	35.3698	33.6915	31.1274	37.9436	43.8089	42.6012	33.4579	35.0175	40.7725	33.7107	35.9931	50.0712	27.0851	43.888
86	89.8756	108.46	105.556	104.089	73.8035	89.4775	95.9439	100.624	92.5774	97.5524	92.2749	113.343	110.461	101.045	90.4955	96.3545	118.22	111.078	95.1218	96.9349	96.0884	99.4255	99.2674	113.906	108.157	113.043	96.105	119.138	105.401	91.7558	72.6351	115.204	109.086	93.6941	119.902	90.854	90.6062	79.0018	80.4421	114.055	107.288	90.9004	94.852	93.27	80.6331	89.9509	116.472	72.2141	111.03
87	80.5574	92.8029	103.8	101.826	80.7332	85.3797	84.7124	86.2318	99.7235	78.0206	79.6316	116.398	111.728	95.154	87.0158	88.9516	101.623	103.679	85.7118	96.9664	79.6042	102.327	88.2284	80.4831	109.831	97.3982	85.6828	106.374	98.6355	89.9621	44.884	108.381	102.51	80.163	94.2407	92.9168	88.9814	70.1587	55.3377	109.771	93.6522	87.1467	91.1399	83.9888	70.0391	76.7465	97.2376	78.2455	105.682
88	12.5557	11.596	22.6876	26.825	39.8524	21.4589	16.8968	19.0733	32.3254	16.1582	17.2135	26.5482	25.7516	16.0153	27.7047	27.5267	12.669	18.9164	18.9745	32.8137	8.82196	28.2439	13.8741	0.423935	24.7424	14.622	21.6362	16.1706	18.3393	23.2791	-4.53991	19.4873	19.139	13.7359	7.34075	29.2735	19.8719	36.3425	-2.78778	27.4433	13.9043	16.7277	17.6357	14.4819	10.5358	12.7884	11.1158	27.343	21.2893
89	-21.7541	-23.4984	-24.0681	-14.007	20.6393	-3.88849	-9.74925	-4.78689	-9.43505	1.80635	-9.03342	-25.3045	-24.7137	-22.4532	-8.84107	-8.58654	-25.3156	-24.3745	-10.0794	-9.77047	-16.1114	-13.5915	-14.3508	-23.1254	-24.1395	-20.7935	-9.33556	-25.5478	-22.9032	-11.5069	-6.78807	-24.2903	-20.8443	-7.88072	-23.719	-6.60496	-19.1509	14.5803	-18.4906	-20.0112	-19.5437	-19.7374	-20.6395	-21.0086	-12.564	-12.6961	-24.691	-3.56856	-23.997
90	-22.5537	-24.1243	-25.2019	-19.3322	13.7169	-9.91471	-7.39034	-14.4675	-15.7515	-7.87356	-16.8153	-26.4806	-26.4557	-23.4758	-18.6065	-21.5286	-26.3101	-25.6592	-16.1518	-20.531	-5.96889	-18.0984	-14.7235	-23.7149	-25.9169	-22.1975	-19.7571	-26.8754	-23.109	-12.0744	1.6788	-24.4303	-19.4758	-11.5466	-24.192	-14.3038	-21.5995	-12.6062	-18.7292	-26.4687	-11.6852	-21.0048	-22.0517	-21.8232	-8.03019	-12.0237	-25.4918	-11.5313	-25.0333
91	-22.4628	-24.2558	-25.2055	-25.2503	-7.67464	-22.912	-13.9101	-23.2671	-24.6274	-25.2941	-22.4837	-26.2306	-26.5561	-23.7542	-17.1227	-20.6401	-26.5033	-25.8026	-23.5896	-21.9152	2.03263	-22.6842	-19.5858	-24.0442	-26.1151	-23.8943	-20.0567	-27.0563	-22.2254	-16.5068	-7.30209	-24.4505	-16.5144	-20.8109	-24.9598	-22.9401	-21.9696	-20.1141	-18.6515	-26.9511	-10.1606	-20.9101	-22.0425	-21.8942	-10.7992	-7.07731	-25.0156	-21.1206	-25.9785
92	-22.044	-24.4164	-25.3799	-25.8526	-21.9334	-23.7073	-22.9189	-22.0865	-25.271	-25.7495	-22.8838	-26.5942	-26.7154	-23.4937	-17.5425	-19.6836	-26.5011	-25.8987	-23.9	-24.9476	-12.0324	-23.6223	-22.895	-24.101	-26.0797	-25.389	-19.3369	-27.0534	-23.2962	-20.9534	-19.3146	-25.6104	-20.5542	-21.8027	-25.7701	-24.5159	-21.6888	-19.9349	-18.7183	-27.8199	-21.4873	-20.9667	-21.9977	-22.154	-17.102	-10.3593	-25.4262	-21.1826	-26.2789
93	-21.9235	-24.5845	-25.7288	-26.4806	-27.5267	-24.0486	-25.1955	-23.9111	-25.5939	-25.7223	-23.0567	-26.9556	-26.8159	-23.4879	-21.4785	-22.5835	-26.5728	-26.0523	-24.0139	-25.9673	-26.3034	-26.0136	-24.2962	-23.9692	-25.9913	-26.0419	-21.6244	-27.1961	-24.7657	-24.9092	-19.5649	-26.8209	-26.9426	-23.7797	-26.002	-25.8721	-21.4832	-22.1135	-18.8079	-28.1571	-27.2272	-20.9675	-22.0331	-21.9942	-20.0978	-20.9231	-26.1283	-21.2091	-26.4776
94	-22.0831	-24.7301	-25.9522	-27.157	-29.7366	-24.2484	-25.6889	-26.2449	-25.9123	-25.8974	-23.0938	-27.1903	-26.9772	-23.9129	-25.1999	-25.7723	-26.5496	-26.0931	-23.9917	-25.9987	-26.6427	-26.5917	-24.5685	-24.0891	-26.0418	-26.1745	-24.2732	-27.297	-25.3151	-26.0124	-19.5375	-27.2407	-27.7987	-24.7856	-26.0202	-26.088	-21.6577	-24.3324	-18.8679	-28.2306	-27.5003	-21.0615	-22.1547	-21.9701	-21.361	-25.1853	-26.1575	-21.0958	-26.5908
95	-22.0209	-24.7918	-26.0228	-27.1727	-29.875	-24.2944	-25.803	-26.4079	-25.905	-26.0681	-23.0224	-27.0708	-27.1261	-23.9785	-25.3784	-25.9404	-26.5864	-26.1081	-24.051	-26.0808	-26.7641	-27.007	-24.5802	-24.1986	-26.2102	-26.1805	-24.575	-27.4046	-25.6179	-26.1042	-19.6634	-27.3899	-27.8485	-24.7895	-26.0011	-25.9261	-21.5649	-24.4568	-18.8772	-28.2516	-27.6251	-21.2812	-22.2325	-22.2957	-21.4296	-25.3413	-26.3269	-21.0554	-26.4334
96	-21.8904	-24.881	-25.883	-27.2811	-29.8301	-24.3868	-25.9271	-26.5035	-25.9175	-26.0784	-23.1563	-27.0848	-27.2098	-24.0225	-25.3511	-25.8658	-26.5515	-26.2666	-24.0638	-26.3267	-26.7917	-27.2489	-24.5521	-24.2791	-26.139	-26.18	-24.5571	-27.4303	-25.7177	-26.0768	-19.8322	-27.3414	-27.9019	-24.6962	-26.0261	-25.9051	-21.758	-24.5465	-18.7565	-28.1785	-27.6316	-21.1013	-22.2063	-22.3335	-21.6144	-25.3451	-26.1966	-21.1917	-26.5651
[truncated: 497 more columns]

[truncated: 4 more sheets: Figure 5A, Figure 5B, Figure 6A, Figure 6B]
